# Supplementary material for: Loss of Vascular Endothelial Glutaminase Inhibits Tumor Growth and Metastasis, and Increases Sensitivity to Chemotherapy
Source: Cancer Res Commun. 2022 Jul 21;2(7):694–705. doi: 10.1158/2767-9764.CRC-22-0048 (PMC9645801; doi:10.1158/2767-9764.CRC-22-0048)
Supplement: Supplementary RNA-seq Data RNA1 — Excel file showing processed transcriptomics data from RNA-seq. [file crc-22-0048-s01.xlsx]

## Sheet: RNA-seq Data
Gene ID	Kegg Gene ID	Ensembl Gene ID	Gene Symbol	Type	log2 (KO_TEC / WT_TEC)	Qvalue (KO_TEC / WT_TEC)	KO_TEC Average FPKM	WT_TEC Average FPKM	44_Ad-Cre FPKM	44_Ad-Null FPKM	45_Ad-Cre FPKM	45_Ad-Null FPKM	47_Ad-Cre FPKM	47_Ad-Null FPKM	KEGG Pathway Desc	KEGG Disease Desc	KEGG Module Desc	KEGG Reaction Desc	GO_C Desc	GO_F Desc	GO_P Desc
100038725	K16766	ENSMUSG00000038594	'Cep85l'	mRNA	-0.91286	0.0313862	0.703333	1.62	0.94	1.53	0.7	1.65	0.47	1.68					GO:0005813///centrosome	GO:0003674///molecular_function	GO:0008150///biological_process
100038882	K12159	ENSMUSG00000035692	'Isg15'	mRNA	-0.848587	0.0369994	71.48	145.253	106.98	118.27	57.72	166.39	49.74	151.1	04622///RIG-I-like receptor signaling pathway				GO:0005737///cytoplasm+++GO:0005576///extracellular region+++GO:0005634///nucleus	GO:0031386///protein tag+++GO:0005515///protein binding+++GO:0031625///ubiquitin protein ligase binding	GO:0032649///regulation of interferon-gamma production+++GO:0042742///defense response to bacterium+++GO:0045648///positive regulation of erythrocyte differentiation+++GO:0051607///defense response to virus+++GO:0016567///protein ubiquitination+++GO:0031397///negative regulation of protein ubiquitination+++GO:0019941///modification-dependent protein catabolic process+++GO:0032020///ISG15-protein …
100041420			'Gm3325'	mRNA	-0.848597	0.017021	0.903333	1.91	0.95	1.68	0.95	2.18	0.81	1.87		H00480///Non-syndromic X-linked mental retardation+++H00513///Transient neonatal diabetes mellitus (TNDM)+++H01852///Postaxial polydactyly			GO:0005634///nucleus	GO:0003677///DNA binding+++GO:0046872///metal ion binding+++GO:0000981///DNA-binding transcription factor activity, RNA polymerase II-specific	GO:0006351///transcription, DNA-templated+++GO:0006355///regulation of transcription, DNA-templated
100042295		ENSMUSG00000111709	'Gm3776'	mRNA	-5.04168	0.00319324	0.05	1.86	0	2.15	0.15	2.74	0	0.69	00980///Metabolism of xenobiotics by cytochrome P450+++00982///Drug metabolism - cytochrome P450+++00983///Drug metabolism - other enzymes+++00480///Glutathione metabolism	H00516///Cleft lip and/or cleft palate+++H00024///Prostate cancer		R08280///4-glutathionyl cyclophosphamide hydrolase Aldophosphamide + Glutathione <=> 4-Glutathionyl cyclophosphamide + H2O+++R07100///trichloroethene:glutathione S-(1,2-dichlorovinyl)transferase Trichloroethene + Glutathione <=> S-(1,2-Dichlorovinyl)glutathione + Hydrochloric acid+++R07023///1-nitro-7-hydroxy-8-glutathionyl-7,8-dihydronaphthalene glutathione-lyase (epoxide-forming) 1-Nitronaphtha…	GO:0005575///cellular_component	GO:0004364///glutathione transferase activity+++GO:0016740///transferase activity+++GO:0003674///molecular_function	GO:0008150///biological_process
100043772	K09228	ENSMUSG00000096916	'Zfp850'	mRNA	-1.14032	0.00300888	1.07333	2.72333	1.47	2.32	0.94	3.53	0.81	2.32		H00513///Transient neonatal diabetes mellitus (TNDM)+++H00480///Non-syndromic X-linked mental retardation+++H01852///Postaxial polydactyly			GO:0005575///cellular_component	GO:0003676///nucleic acid binding+++GO:0046872///metal ion binding	GO:0006355///regulation of transcription, DNA-templated
100044193		ENSMUSG00000095193	'Gm20939'	mRNA	-1.07431	0.0332267	0.586667	1.4	0.67	1.3	0.63	1.65	0.46	1.25		H00513///Transient neonatal diabetes mellitus (TNDM)+++H00480///Non-syndromic X-linked mental retardation+++H01852///Postaxial polydactyly			GO:0005634///nucleus	GO:0003676///nucleic acid binding+++GO:0046872///metal ion binding	GO:0006355///regulation of transcription, DNA-templated
100101806	K03106	ENSMUSG00000079108	'Srp54c'	mRNA	-0.381595	0.0253472	32.8733	48.5667	33.1	45.62	33.95	54.17	31.57	45.91	03070///Bacterial secretion system+++03060///Protein export+++02024///Quorum sensing		M00335///Sec (secretion) system		GO:0005737///cytoplasm+++GO:0048500///signal recognition particle+++GO:0005575///cellular_component+++GO:0005786///signal recognition particle, endoplasmic reticulum targeting	GO:0008312///7S RNA binding+++GO:0003723///RNA binding+++GO:0003924///GTPase activity+++GO:0003674///molecular_function+++GO:0000166///nucleotide binding+++GO:0005525///GTP binding	GO:0045047///protein targeting to ER+++GO:0006614///SRP-dependent cotranslational protein targeting to membrane+++GO:0008150///biological_process
100102	K13050	ENSMUSG00000044254	'Pcsk9'	mRNA	0.611635	0.037899	10.66	7.93667	8.68	6.77	12.46	8.2	10.84	8.84	04979///Cholesterol metabolism	H00155///Familial hypercholesterolemia			GO:0005737///cytoplasm+++GO:0005783///endoplasmic reticulum+++GO:0048471///perinuclear region of cytoplasm+++GO:0030134///COPII-coated ER to Golgi transport vesicle+++GO:0005576///extracellular region+++GO:1990667///PCSK9-AnxA2 complex+++GO:1990666///PCSK9-LDLR complex+++GO:0005764///lysosome+++GO:0005770///late endosome+++GO:0009986///cell surface+++GO:0005788///endoplasmic reticulum lumen+++GO:…	GO:0043621///protein self-association+++GO:0034190///apolipoprotein receptor binding+++GO:0070326///very-low-density lipoprotein particle receptor binding+++GO:0030169///low-density lipoprotein particle binding+++GO:0008236///serine-type peptidase activity+++GO:0019871///sodium channel inhibitor activity+++GO:0004252///serine-type endopeptidase activity+++GO:0050750///low-density lipoprotein part…	GO:0006641///triglyceride metabolic process+++GO:0006508///proteolysis+++GO:0007041///lysosomal transport+++GO:0001920///negative regulation of receptor recycling+++GO:0002092///positive regulation of receptor internalization+++GO:1905596///negative regulation of low-density lipoprotein particle receptor binding+++GO:0001889///liver development+++GO:0043525///positive regulation of neuron apoptot…
100129	K08437	ENSMUSG00000042804	'Gpr153'	mRNA	0.67928	0.0309781	13.75	9.76	11.27	9.47	13.04	8.36	16.94	11.45					GO:0016020///membrane+++GO:0016021///integral component of membrane+++GO:0005575///cellular_component+++GO:0005886///plasma membrane	GO:0003674///molecular_function+++GO:0004930///G protein-coupled receptor activity	GO:0007165///signal transduction+++GO:0008150///biological_process+++GO:0007186///G protein-coupled receptor signaling pathway
100213		ENSMUSG00000035969	'Rusc2'	mRNA	0.277856	0.0481859	57.61	53.8733	59.27	54.62	54.01	51.91	59.55	55.09					GO:0005829///cytosol+++GO:0031410///cytoplasmic vesicle+++GO:0005737///cytoplasm	GO:0017137///Rab GTPase binding	GO:0008150///biological_process
100233175		ENSMUSG00000091931	'Gon7'	mRNA	-1.11773	0.0045205	1.86333	4.53333	2.03	4.33	1.93	5.22	1.63	4.05					GO:0005634///nucleus+++GO:0000408///EKC/KEOPS complex
100322896		ENSMUSG00000090326	'Dthd1'	mRNA	-1.65173	0.00809009	0.423333	1.50333	0.45	1.19	0.5	2.24	0.32	1.08						GO:0003674///molecular_function	GO:0007165///signal transduction
100340	K01128	ENSMUSG00000028885	'Smpdl3b'	mRNA	1.50437	0.00492131	3.70333	1.48667	2.04	1.16	4.76	1.55	4.31	1.75					GO:0005576///extracellular region+++GO:0005615///extracellular space+++GO:0031225///anchored component of membrane+++GO:0016020///membrane+++GO:0005886///plasma membrane	GO:0005515///protein binding+++GO:0008081///phosphoric diester hydrolase activity+++GO:0046872///metal ion binding+++GO:0016798///hydrolase activity, acting on glycosyl bonds+++GO:0016787///hydrolase activity+++GO:0004767///sphingomyelin phosphodiesterase activity	GO:0034122///negative regulation of toll-like receptor signaling pathway+++GO:0016042///lipid catabolic process+++GO:0008152///metabolic process+++GO:0050728///negative regulation of inflammatory response+++GO:0045824///negative regulation of innate immune response+++GO:0046466///membrane lipid catabolic process+++GO:0006954///inflammatory response+++GO:0045087///innate immune response+++GO:00066…
100383		ENSMUSG00000040859	'Bsdc1'	mRNA	0.59366	7.39885e-05	22.13	16.6167	24.11	16.4	21.64	16.01	20.64	17.44					GO:0005575///cellular_component	GO:0003674///molecular_function	GO:0008150///biological_process
100416706	K09228	ENSMUSG00000058093	'Zfp729b'	mRNA	-1.00983	7.35606e-05	1.18667	2.71	1.31	2.88	1.19	2.9	1.06	2.35		H00513///Transient neonatal diabetes mellitus (TNDM)+++H01852///Postaxial polydactyly+++H00480///Non-syndromic X-linked mental retardation			GO:0005634///nucleus	GO:0003676///nucleic acid binding+++GO:0003674///molecular_function+++GO:0046872///metal ion binding	GO:0008150///biological_process+++GO:0006355///regulation of transcription, DNA-templated
100494		ENSMUSG00000053581	'Zfand2a'	mRNA	-0.533823	0.000902658	23.2933	38.25	25.03	36	22.54	42.85	22.31	35.9					GO:0000502///proteasome complex+++GO:0005737///cytoplasm+++GO:0005634///nucleus	GO:0005515///protein binding+++GO:0046872///metal ion binding+++GO:0008270///zinc ion binding	GO:0032436///positive regulation of proteasomal ubiquitin-dependent protein catabolic process+++GO:0071243///cellular response to arsenic-containing substance
100502841		ENSMUSG00000039840	'Epg5'	mRNA	-0.47321	0.00935548	5.29	8.36	4.87	7.31	5.49	9.04	5.51	8.73					GO:0005737///cytoplasm	GO:0003674///molecular_function	GO:0032456///endocytic recycling+++GO:0097352///autophagosome maturation+++GO:0006914///autophagy
100502846		ENSMUSG00000109372	'Gm19410'	mRNA	-4.00608	4.69176e-06	0.0233333	0.39	0.04	0.38	0.02	0.49	0.01	0.3					GO:0016020///membrane+++GO:0016021///integral component of membrane	GO:0005509///calcium ion binding
100503659		ENSMUSG00000035640	'Cbarp'	mRNA	0.711659	0.00262892	7.45	4.88	7.01	5.22	7.6	4.05	7.74	5.37					GO:0031410///cytoplasmic vesicle+++GO:0045202///synapse+++GO:0030141///secretory granule+++GO:0042995///cell projection+++GO:0030426///growth cone+++GO:0030054///cell junction+++GO:0030672///synaptic vesicle membrane+++GO:0016020///membrane+++GO:0005886///plasma membrane+++GO:0016021///integral component of membrane	GO:0044325///ion channel binding	GO:1901386///negative regulation of voltage-gated calcium channel activity+++GO:1903170///negative regulation of calcium ion transmembrane transport+++GO:0045955///negative regulation of calcium ion-dependent exocytosis
100532		ENSMUSG00000047881	'Rell1'	mRNA	-0.508833	0.0111922	12.78	20.9433	12.34	18.36	13.54	21.45	12.46	23.02					GO:0015630///microtubule cytoskeleton+++GO:0016021///integral component of membrane+++GO:0005886///plasma membrane+++GO:0016020///membrane	GO:0003674///molecular_function	GO:1900745///positive regulation of p38MAPK cascade
100561	K14638	ENSMUSG00000029416	'Slc15a4'	mRNA	-0.667074	0.011036	4.12667	7.48	4.99	8.05	4.04	7.39	3.35	7					GO:0016020///membrane+++GO:0016021///integral component of membrane	GO:0022857///transmembrane transporter activity+++GO:0015333///peptide:proton symporter activity+++GO:0035673///oligopeptide transmembrane transporter activity+++GO:0005290///L-histidine transmembrane transporter activity+++GO:0005215///transporter activity+++GO:1904680///peptide transmembrane transporter activity+++GO:0015293///symporter activity	GO:0089709///L-histidine transmembrane transport+++GO:0015833///peptide transport+++GO:0015031///protein transport+++GO:0015817///histidine transport+++GO:0006857///oligopeptide transport+++GO:1902600///proton transmembrane transport+++GO:0035672///oligopeptide transmembrane transport+++GO:0055085///transmembrane transport
100710	K11267	ENSMUSG00000034021	'Pds5b'	mRNA	-0.450047	0.0428164	4.08	6.32667	4.59	7.09	3.52	6.11	4.13	5.78					GO:0005634///nucleus+++GO:0000785///chromatin+++GO:0005654///nucleoplasm	GO:0003677///DNA binding+++GO:0003674///molecular_function	GO:0007064///mitotic sister chromatid cohesion+++GO:0007049///cell cycle+++GO:0006281///DNA repair+++GO:0051301///cell division+++GO:0042127///regulation of cell proliferation+++GO:0097402///neuroblast migration+++GO:0002088///lens development in camera-type eye+++GO:0008285///negative regulation of cell proliferation+++GO:0048484///enteric nervous system development
100715	K14079	ENSMUSG00000042167	'Tent2'	mRNA	-0.492449	0.0339084	29.7467	47.3833	35.99	40.99	26.48	52.04	26.77	49.12					GO:0005829///cytosol+++GO:0005634///nucleus+++GO:0005737///cytoplasm	GO:0000166///nucleotide binding+++GO:0016740///transferase activity+++GO:0005524///ATP binding+++GO:0004652///polynucleotide adenylyltransferase activity+++GO:0005515///protein binding+++GO:0034062///5'-3' RNA polymerase activity+++GO:0070566///adenylyltransferase activity+++GO:0046872///metal ion binding	GO:1990603///dark adaptation+++GO:2000626///negative regulation of miRNA catabolic process+++GO:0021766///hippocampus development+++GO:0071044///histone mRNA catabolic process+++GO:0006397///mRNA processing+++GO:0043631///RNA polyadenylation+++GO:0030182///neuron differentiation+++GO:0002244///hematopoietic progenitor cell differentiation+++GO:0060041///retina development in camera-type eye+++GO:…
100756	K11851	ENSMUSG00000029592	'Usp30'	mRNA	0.569715	0.00480767	11.9267	9.11	12.28	10.38	12.37	8.76	11.13	8.19	04137///Mitophagy - animal				GO:0005741///mitochondrial outer membrane+++GO:0016021///integral component of membrane+++GO:0016020///membrane+++GO:0005739///mitochondrion	GO:0008233///peptidase activity+++GO:0008234///cysteine-type peptidase activity+++GO:0004843///thiol-dependent ubiquitin-specific protease activity+++GO:0005515///protein binding+++GO:0016787///hydrolase activity+++GO:0004197///cysteine-type endopeptidase activity+++GO:0036459///thiol-dependent ubiquitinyl hydrolase activity	GO:0006508///proteolysis+++GO:0000422///autophagy of mitochondrion+++GO:1901525///negative regulation of mitophagy+++GO:0008053///mitochondrial fusion+++GO:0044313///protein K6-linked deubiquitination+++GO:0006511///ubiquitin-dependent protein catabolic process+++GO:0035871///protein K11-linked deubiquitination+++GO:0016579///protein deubiquitination
100764		ENSMUSG00000029600	'Rita1'	mRNA	0.786983	0.000391616	8.18	5.37333	8.14	5.55	8.01	5.04	8.39	5.53					GO:0005856///cytoskeleton+++GO:0005634///nucleus+++GO:0005737///cytoplasm+++GO:0005623///cell+++GO:0005813///centrosome+++GO:0005815///microtubule organizing center	GO:0015631///tubulin binding	GO:0051168///nuclear export+++GO:0022008///neurogenesis+++GO:0007219///Notch signaling pathway+++GO:0007399///nervous system development+++GO:0045746///negative regulation of Notch signaling pathway
100862258	K10802		'Gm21596'	pseudo	-0.536301	0.0225063	41.7333	68.6267	50.79	75.37	38.12	67.4	36.29	63.11	04140///Autophagy - animal+++03410///Base excision repair+++04217///Necroptosis				GO:0005793///endoplasmic reticulum-Golgi intermediate compartment+++GO:0005576///extracellular region+++GO:0005694///chromosome+++GO:0005886///plasma membrane+++GO:0005769///early endosome+++GO:0005737///cytoplasm+++GO:0005615///extracellular space+++GO:0043005///neuron projection+++GO:0005634///nucleus	GO:0000402///crossed form four-way junction DNA binding+++GO:0010858///calcium-dependent protein kinase regulator activity+++GO:0030295///protein kinase activator activity+++GO:0008301///DNA binding, bending+++GO:0000405///bubble DNA binding+++GO:0003725///double-stranded RNA binding+++GO:0000401///open form four-way junction DNA binding+++GO:0003681///bent DNA binding+++GO:0003727///single-stran…	GO:0032755///positive regulation of interleukin-6 production+++GO:0032760///positive regulation of tumor necrosis factor production+++GO:0045089///positive regulation of innate immune response+++GO:0090303///positive regulation of wound healing+++GO:0050930///induction of positive chemotaxis+++GO:0002840///regulation of T cell mediated immune response to tumor cell+++GO:0001934///positive regulat…
100978	K15683	ENSMUSG00000072889	'Nfxl1'	mRNA	-0.817578	0.00109829	2.63	5.25333	2.78	4.84	2.19	5.87	2.92	5.05					GO:0005634///nucleus+++GO:0016021///integral component of membrane+++GO:0016020///membrane	GO:0000977///RNA polymerase II regulatory region sequence-specific DNA binding+++GO:0001227///DNA-binding transcription repressor activity, RNA polymerase II-specific+++GO:0003700///DNA-binding transcription factor activity+++GO:0008270///zinc ion binding	GO:0000122///negative regulation of transcription by RNA polymerase II+++GO:0006355///regulation of transcription, DNA-templated
101185	K11109	ENSMUSG00000029676	'Pot1a'	mRNA	-1.00824	4.81995e-05	1.97333	4.47	2.11	4.21	2.09	4.66	1.72	4.54			M00424///Shelterin complex		GO:0000781///chromosome, telomeric region+++GO:0070187///shelterin complex+++GO:0005634///nucleus+++GO:0000784///nuclear chromosome, telomeric region+++GO:0005654///nucleoplasm+++GO:0000783///nuclear telomere cap complex+++GO:0005694///chromosome	GO:0061821///telomeric D-loop binding+++GO:0098505///G-rich strand telomeric DNA binding+++GO:0042162///telomeric DNA binding+++GO:0005515///protein binding+++GO:0043047///single-stranded telomeric DNA binding+++GO:0003677///DNA binding+++GO:0010521///telomerase inhibitor activity+++GO:0017151///DEAD/H-box RNA helicase binding+++GO:1905773///8-hydroxy-2'-deoxyguanosine DNA binding+++GO:1990955///…	GO:0060383///positive regulation of DNA strand elongation+++GO:0032202///telomere assembly+++GO:1905774///regulation of DNA helicase activity+++GO:0061820///telomeric D-loop disassembly+++GO:0051973///positive regulation of telomerase activity+++GO:0016233///telomere capping+++GO:0051276///chromosome organization+++GO:0000723///telomere maintenance+++GO:0032210///regulation of telomere maintenanc…
101565	K16453	ENSMUSG00000033904	'Ccp110'	mRNA	-1.19816	1.73427e-06	1.71333	4.42	1.97	3.92	1.7	5.24	1.47	4.1					GO:0005813///centrosome+++GO:0005737///cytoplasm+++GO:0032991///protein-containing complex+++GO:0005815///microtubule organizing center+++GO:0005929///cilium+++GO:0005856///cytoskeleton+++GO:0005814///centriole+++GO:0042995///cell projection	GO:0005515///protein binding	GO:0030030///cell projection organization+++GO:1902018///negative regulation of cilium assembly+++GO:0051298///centrosome duplication+++GO:0007099///centriole replication+++GO:0032053///ciliary basal body organization+++GO:0045724///positive regulation of cilium assembly+++GO:0032465///regulation of cytokinesis
101739		ENSMUSG00000028484	'Psip1'	mRNA	-0.561061	0.000101164	26.62	44.7	29.41	46.21	24.52	42.59	25.93	45.3					GO:0005720///nuclear heterochromatin+++GO:0005634///nucleus+++GO:0034399///nuclear periphery+++GO:0035327///transcriptionally active chromatin+++GO:0005654///nucleoplasm	GO:0097100///supercoiled DNA binding+++GO:0003713///transcription coactivator activity+++GO:0003682///chromatin binding+++GO:0033613///activating transcription factor binding+++GO:0003677///DNA binding	GO:0006979///response to oxidative stress+++GO:0000395///mRNA 5'-splice site recognition+++GO:0045944///positive regulation of transcription by RNA polymerase II+++GO:0009408///response to heat
101869	K21991	ENSMUSG00000030533	'Unc45a'	mRNA	0.524416	0.0115753	16.36	12.7967	15.78	14.68	15.64	11.94	17.66	11.77		H01202///Cataract			GO:0016607///nuclear speck+++GO:0048471///perinuclear region of cytoplasm+++GO:0005737///cytoplasm+++GO:0005634///nucleus+++GO:0005794///Golgi apparatus+++GO:0005829///cytosol	GO:0051879///Hsp90 protein binding+++GO:0005515///protein binding	GO:0061077///chaperone-mediated protein folding+++GO:0007275///multicellular organism development+++GO:0030154///cell differentiation+++GO:0007517///muscle organ development
101966		ENSMUSG00000019362	'D8Ertd738e'	mRNA	0.295624	0.0400869	126.49	117.023	123.88	116.86	125.56	117.54	130.03	116.67	01100///Metabolic pathways+++00270///Cysteine and methionine metabolism		M00034///Methionine salvage pathway	R04420///5-Methylthio-5-deoxy-D-ribose-1-phosphate ketol-isomerase S-Methyl-5-thio-D-ribose 1-phosphate <=> S-Methyl-5-thio-D-ribulose 1-phosphate	GO:0005634///nucleus+++GO:0005730///nucleolus	GO:0003674///molecular_function	GO:0008150///biological_process
102216272	K18532	ENSMUSG00000078941	'Ak6'	mRNA	-0.554713	0.0258653	15.2633	25.43	17.86	27.71	13.47	26.36	14.46	22.22	01110///Biosynthesis of secondary metabolites+++03008///Ribosome biogenesis in eukaryotes+++01100///Metabolic pathways+++00230///Purine metabolism+++01130///Biosynthesis of antibiotics		M00049///Adenine ribonucleotide biosynthesis, IMP => ADP,ATP	R00127///ATP:AMP phosphotransferase ATP + AMP <=> 2 ADP+++R01547///ATP:dAMP phosphotransferase ATP + dAMP <=> ADP + dADP	GO:0005730///nucleolus+++GO:0015030///Cajal body+++GO:0005634///nucleus+++GO:0005654///nucleoplasm+++GO:0005737///cytoplasm+++GO:0005829///cytosol	GO:0016887///ATPase activity+++GO:0004017///adenylate kinase activity+++GO:0000166///nucleotide binding+++GO:0016740///transferase activity+++GO:0016301///kinase activity+++GO:0004140///dephospho-CoA kinase activity+++GO:0005524///ATP binding	GO:0046940///nucleoside monophosphate phosphorylation+++GO:0015937///coenzyme A biosynthetic process+++GO:0016310///phosphorylation
102442	K20163	ENSMUSG00000053641	'Dennd4a'	mRNA	-0.869879	2.46999e-07	2.10333	4.37	1.94	4.28	2.28	4.59	2.09	4.24					GO:0005575///cellular_component	GO:0017112///Rab guanyl-nucleotide exchange factor activity	GO:0006355///regulation of transcription, DNA-templated+++GO:0006351///transcription, DNA-templated
102443350		ENSMUSG00000099481	'Xndc1'	mRNA	-0.910874	0.0285184	1.33333	2.84	1.65	3.19	0.88	2.92	1.47	2.41					GO:0005887///integral component of plasma membrane+++GO:0034703///cation channel complex+++GO:0005575///cellular_component+++GO:0005634///nucleus	GO:0015279///store-operated calcium channel activity+++GO:0070679///inositol 1,4,5 trisphosphate binding+++GO:0003674///molecular_function+++GO:0003684///damaged DNA binding	GO:0000012///single strand break repair+++GO:0070588///calcium ion transmembrane transport+++GO:0007338///single fertilization+++GO:0008150///biological_process+++GO:0006828///manganese ion transport+++GO:0051480///regulation of cytosolic calcium ion concentration
102631909			'Gm30124'	mRNA	-1.82036	0.00447679	0.546667	2.09333	0.74	2.37	0.61	1.79	0.29	2.12		H01852///Postaxial polydactyly+++H00480///Non-syndromic X-linked mental retardation+++H00513///Transient neonatal diabetes mellitus (TNDM)			GO:0016020///membrane+++GO:0005634///nucleus	GO:0042826///histone deacetylase binding+++GO:0046872///metal ion binding+++GO:0003682///chromatin binding+++GO:0000978///RNA polymerase II proximal promoter sequence-specific DNA binding+++GO:0005509///calcium ion binding	GO:0030154///cell differentiation+++GO:0006351///transcription, DNA-templated+++GO:0043433///negative regulation of DNA-binding transcription factor activity+++GO:0000122///negative regulation of transcription by RNA polymerase II+++GO:0045668///negative regulation of osteoblast differentiation
102632483			'Gm17330'	mRNA	-1.34361	0.000137144	1.05667	3.01	1.06	3.26	1.2	2.4	0.91	3.37		H00513///Transient neonatal diabetes mellitus (TNDM)+++H01852///Postaxial polydactyly+++H00480///Non-syndromic X-linked mental retardation			GO:0005634///nucleus	GO:0046872///metal ion binding+++GO:0000981///DNA-binding transcription factor activity, RNA polymerase II-specific+++GO:0003677///DNA binding	GO:0006351///transcription, DNA-templated
102638085			'LOC102638085'	lncRNA	-4.58618	0.00322929	0.00666667	0.153333	0.01	0.08	0.01	0.31	0	0.07					GO:0016021///integral component of membrane
102639700	K09228		'LOC102639700'	lncRNA	-1.70674	1.33986e-09	1.13667	4.13667	1.07	3.4	1.13	4.55	1.21	4.46		H01852///Postaxial polydactyly+++H00480///Non-syndromic X-linked mental retardation+++H00513///Transient neonatal diabetes mellitus (TNDM)			GO:0005634///nucleus	GO:0008270///zinc ion binding+++GO:0003677///DNA binding+++GO:0000981///DNA-binding transcription factor activity, RNA polymerase II-specific+++GO:0046872///metal ion binding+++GO:0003700///DNA-binding transcription factor activity	GO:0006355///regulation of transcription, DNA-templated+++GO:0006351///transcription, DNA-templated+++GO:0070895///negative regulation of transposon integration+++GO:0045892///negative regulation of transcription, DNA-templated
102644		ENSMUSG00000032014	'Oaf'	mRNA	0.603336	0.0336598	86.0267	64.21	98.97	82.75	77.79	52.95	81.32	56.93						GO:0003674///molecular_function	GO:0008150///biological_process
102657	K06746	ENSMUSG00000035914	'Cd276'	mRNA	0.914747	0.0244259	23.5433	14.2067	16.71	9.57	28.29	15.64	25.63	17.41	04514///Cell adhesion molecules (CAMs)				GO:0009897///external side of plasma membrane+++GO:0016021///integral component of membrane+++GO:0016020///membrane	GO:0042802///identical protein binding+++GO:0005102///signaling receptor binding	GO:0045078///positive regulation of interferon-gamma biosynthetic process+++GO:0050728///negative regulation of inflammatory response+++GO:0050852///T cell receptor signaling pathway+++GO:0042110///T cell activation+++GO:0050776///regulation of immune response+++GO:0045669///positive regulation of osteoblast differentiation+++GO:0045085///negative regulation of interleukin-2 biosynthetic process+…
102693		ENSMUSG00000048537	'Phldb1'	mRNA	0.496375	0.000758276	59.74	47.54	60.84	51.46	58.63	43.64	59.75	47.52					GO:0045180///basal cortex	GO:0003674///molecular_function	GO:0010470///regulation of gastrulation+++GO:1904261///positive regulation of basement membrane assembly involved in embryonic body morphogenesis+++GO:0010717///regulation of epithelial to mesenchymal transition+++GO:0070507///regulation of microtubule cytoskeleton organization
102857	K05039	ENSMUSG00000019558	'Slc6a8'	mRNA	0.558344	0.000227702	57.18	44.08	56.86	47.75	55.37	39.77	59.31	44.72		H00849///Creatine deficiency syndrome+++H00480///Non-syndromic X-linked mental retardation			GO:0016021///integral component of membrane+++GO:0005886///plasma membrane+++GO:0099055///integral component of postsynaptic membrane+++GO:0005887///integral component of plasma membrane+++GO:0016020///membrane+++GO:0098978///glutamatergic synapse	GO:0005328///neurotransmitter:sodium symporter activity+++GO:0015293///symporter activity+++GO:0005309///creatine:sodium symporter activity+++GO:0015220///choline transmembrane transporter activity+++GO:0005308///creatine transmembrane transporter activity	GO:0015871///choline transport+++GO:0015881///creatine transmembrane transport+++GO:0006836///neurotransmitter transport+++GO:1990403///embryonic brain development+++GO:0055085///transmembrane transport+++GO:0006811///ion transport+++GO:0006814///sodium ion transport
102871		ENSMUSG00000042498	'D330045A20Rik'	mRNA	-1.76443	0.0158507	0.163333	0.63	0.22	0.83	0.13	0.39	0.14	0.67					GO:0005657///replication fork+++GO:0005694///chromosome	GO:0003697///single-stranded DNA binding+++GO:0003677///DNA binding	GO:2000042///negative regulation of double-strand break repair via homologous recombination
103080	K16940	ENSMUSG00000019917	'Sept10'	mRNA	-0.685342	0.00206165	7.19	12.9267	8.7	12.5	6.2	14.32	6.67	11.96					GO:0005940///septin ring+++GO:0031105///septin complex+++GO:0032160///septin filament array+++GO:0005856///cytoskeleton+++GO:0005737///cytoplasm+++GO:0015630///microtubule cytoskeleton	GO:0003924///GTPase activity+++GO:0005525///GTP binding+++GO:0000166///nucleotide binding+++GO:0032947///protein-containing complex scaffold activity	GO:0000921///septin ring assembly+++GO:0060271///cilium assembly+++GO:0051301///cell division+++GO:0007049///cell cycle+++GO:0000281///mitotic cytokinesis
103220		ENSMUSG00000044937	'Ttc41'	mRNA	-1.6886	0.0173306	0.163333	0.736667	0.18	0.66	0.11	0.69	0.2	0.86	03320///PPAR signaling pathway				GO:0005737///cytoplasm+++GO:0005575///cellular_component	GO:0003674///molecular_function	GO:0008150///biological_process
103236	K08958	ENSMUSG00000003345	'Csnk1g2'	mRNA	0.367649	0.0137495	94.2733	83.1167	91.78	77.48	96.14	84.85	94.9	87.02	04340///Hedgehog signaling pathway+++04341///Hedgehog signaling pathway - fly				GO:0005886///plasma membrane+++GO:0005737///cytoplasm	GO:0004674///protein serine/threonine kinase activity+++GO:0005524///ATP binding+++GO:0000166///nucleotide binding+++GO:0016740///transferase activity+++GO:0051219///phosphoprotein binding+++GO:0004672///protein kinase activity+++GO:0000287///magnesium ion binding+++GO:0016301///kinase activity+++GO:0042277///peptide binding	GO:0046777///protein autophosphorylation+++GO:0018107///peptidyl-threonine phosphorylation+++GO:0006897///endocytosis+++GO:0016055///Wnt signaling pathway+++GO:0090263///positive regulation of canonical Wnt signaling pathway+++GO:0018105///peptidyl-serine phosphorylation+++GO:0006468///protein phosphorylation+++GO:0016310///phosphorylation
103425		ENSMUSG00000020238	'Ncln'	mRNA	0.335167	0.0237439	101.903	91.7933	103.81	90.11	108.53	96.81	93.37	88.46					GO:0032991///protein-containing complex+++GO:0016020///membrane+++GO:0005789///endoplasmic reticulum membrane+++GO:0016021///integral component of membrane+++GO:0005783///endoplasmic reticulum	GO:0003674///molecular_function	GO:0009966///regulation of signal transduction+++GO:0050821///protein stabilization+++GO:0043254///regulation of protein complex assembly+++GO:0061635///regulation of protein complex stability
103534	K00738	ENSMUSG00000036620	'Mgat4b'	mRNA	0.737628	0.0019024	63.59	43.3067	66.44	55.04	63.18	37.49	61.15	37.39	00510///N-Glycan biosynthesis+++00513///Various types of N-glycan biosynthesis+++01100///Metabolic pathways		M00075///N-glycan biosynthesis, complex type	R05987///UDP-N-acetyl-D-glucosamine + G00015 <=> UDP + G00020	GO:0016020///membrane+++GO:0000139///Golgi membrane+++GO:0005794///Golgi apparatus+++GO:0016021///integral component of membrane	GO:0046872///metal ion binding+++GO:0008375///acetylglucosaminyltransferase activity+++GO:0008454///alpha-1,3-mannosylglycoprotein 4-beta-N-acetylglucosaminyltransferase activity+++GO:0016757///transferase activity, transferring glycosyl groups+++GO:0016740///transferase activity	GO:0006486///protein glycosylation+++GO:0006487///protein N-linked glycosylation
103694	K20346	ENSMUSG00000004394	'Tmed4'	mRNA	0.583214	0.000964064	37.78	28.67	34.33	29.1	37.83	27.83	41.18	29.08					GO:0016020///membrane+++GO:0016021///integral component of membrane+++GO:0030134///COPII-coated ER to Golgi transport vesicle+++GO:0005789///endoplasmic reticulum membrane+++GO:0005794///Golgi apparatus+++GO:0005793///endoplasmic reticulum-Golgi intermediate compartment+++GO:0005783///endoplasmic reticulum		GO:0006886///intracellular protein transport+++GO:0015031///protein transport+++GO:0006888///ER to Golgi vesicle-mediated transport+++GO:0007030///Golgi organization
103742	K07401	ENSMUSG00000002580	'Mien1'	mRNA	0.836129	4.35205e-06	44.0867	28.0433	47.42	26.75	39.95	27.03	44.89	30.35					GO:0005737///cytoplasm+++GO:0016020///membrane+++GO:0005886///plasma membrane+++GO:0005829///cytosol+++GO:0031235///intrinsic component of the cytoplasmic side of the plasma membrane	GO:0005515///protein binding	GO:0006915///apoptotic process+++GO:0043066///negative regulation of apoptotic process+++GO:0030335///positive regulation of cell migration+++GO:0010269///response to selenium ion+++GO:0051491///positive regulation of filopodium assembly
103743		ENSMUSG00000035413	'Tmem98'	mRNA	1.36697	0.0207612	84.4967	37.47	31.71	28.35	115.27	37.2	106.51	46.86					GO:0016020///membrane+++GO:0016021///integral component of membrane+++GO:0005783///endoplasmic reticulum	GO:0003674///molecular_function	GO:0008150///biological_process
104009	K10758	ENSMUSG00000033684	'Qsox1'	mRNA	0.561313	0.00336192	146.007	112.837	131.38	118.96	152.13	99.27	154.51	120.28					GO:0043231///intracellular membrane-bounded organelle+++GO:0070062///extracellular exosome+++GO:0005794///Golgi apparatus+++GO:0005615///extracellular space+++GO:0030173///integral component of Golgi membrane+++GO:0016021///integral component of membrane+++GO:0005576///extracellular region+++GO:0045171///intercellular bridge+++GO:0016020///membrane+++GO:0005783///endoplasmic reticulum+++GO:000013…	GO:0003756///protein disulfide isomerase activity+++GO:0016971///flavin-linked sulfhydryl oxidase activity+++GO:0016972///thiol oxidase activity+++GO:0016491///oxidoreductase activity	GO:0016242///negative regulation of macroautophagy+++GO:0055114///oxidation-reduction process+++GO:0045454///cell redox homeostasis
104027	K21112	ENSMUSG00000043079	'Synpo'	mRNA	0.667138	6.8902e-06	67.02	47.9933	63.03	44.39	70.25	47.98	67.78	51.61	04530///Tight junction				GO:0030054///cell junction+++GO:0001725///stress fiber+++GO:0043197///dendritic spine+++GO:0098978///glutamatergic synapse+++GO:0014069///postsynaptic density+++GO:0005634///nucleus+++GO:0005856///cytoskeleton+++GO:0030018///Z disc+++GO:0043204///perikaryon+++GO:0015629///actin cytoskeleton+++GO:0045211///postsynaptic membrane+++GO:0005737///cytoplasm+++GO:0098685///Schaffer collateral - CA1 syna…	GO:0003779///actin binding	GO:0032233///positive regulation of actin filament bundle assembly+++GO:1905355///spine apparatus assembly+++GO:0099588///positive regulation of postsynaptic cytosolic calcium concentration+++GO:0030865///cortical cytoskeleton organization+++GO:0048169///regulation of long-term neuronal synaptic plasticity+++GO:0051492///regulation of stress fiber assembly+++GO:0099170///postsynaptic modulation o…
104112	K01648	ENSMUSG00000020917	'Acly'	mRNA	0.51474	0.00826912	56.81	45.14	53.74	50.21	54.56	39.67	62.13	45.54	01120///Microbial metabolism in diverse environments+++00020///Citrate cycle (TCA cycle)+++01130///Biosynthesis of antibiotics+++00720///Carbon fixation pathways in prokaryotes+++01100///Metabolic pathways+++01110///Biosynthesis of secondary metabolites			R00352///acetyl-CoA:oxaloacetate C-acetyltransferase [(pro-S)-carboxymethyl-forming, ADP-phosphorylating] ATP + Citrate + CoA <=> ADP + Orthophosphate + Acetyl-CoA + Oxaloacetate	GO:0005654///nucleoplasm+++GO:0005739///mitochondrion+++GO:0005737///cytoplasm+++GO:0009346///citrate lyase complex+++GO:0005829///cytosol+++GO:0005886///plasma membrane	GO:0000166///nucleotide binding+++GO:0005524///ATP binding+++GO:0003878///ATP citrate synthase activity+++GO:0048037///cofactor binding+++GO:0046912///transferase activity, transferring acyl groups, acyl groups converted into alkyl on transfer+++GO:0016740///transferase activity+++GO:0003824///catalytic activity+++GO:0005515///protein binding+++GO:0046872///metal ion binding	GO:0006101///citrate metabolic process+++GO:0006633///fatty acid biosynthetic process+++GO:0008610///lipid biosynthetic process+++GO:0006629///lipid metabolic process+++GO:0006107///oxaloacetate metabolic process+++GO:0006085///acetyl-CoA biosynthetic process+++GO:0006084///acetyl-CoA metabolic process
104252		ENSMUSG00000045664	'Cdc42ep2'	mRNA	0.925262	0.0042795	10.3267	6.19	8.33	5.1	10.76	6.29	11.89	7.18					GO:0005737///cytoplasm+++GO:0015630///microtubule cytoskeleton+++GO:0005856///cytoskeleton+++GO:0005886///plasma membrane+++GO:0012505///endomembrane system+++GO:0016020///membrane+++GO:0005829///cytosol+++GO:0045335///phagocytic vesicle	GO:0005096///GTPase activator activity+++GO:0001515///opioid peptide activity+++GO:0017049///GTP-Rho binding	GO:0043547///positive regulation of GTPase activity+++GO:0008360///regulation of cell shape+++GO:0007266///Rho protein signal transduction+++GO:0030036///actin cytoskeleton organization+++GO:0030838///positive regulation of actin filament polymerization+++GO:0010469///regulation of signaling receptor activity+++GO:0031274///positive regulation of pseudopodium assembly+++GO:0071346///cellular resp…
104271		ENSMUSG00000009628	'Tex15'	mRNA	-1.77404	1.35128e-06	0.303333	1.26667	0.36	1.46	0.18	1.4	0.37	0.94					GO:0005575///cellular_component+++GO:0005634///nucleus+++GO:0005737///cytoplasm	GO:0003674///molecular_function	GO:0030539///male genitalia development+++GO:0010569///regulation of double-strand break repair via homologous recombination+++GO:0006974///cellular response to DNA damage stimulus+++GO:0006281///DNA repair+++GO:0030154///cell differentiation+++GO:0007283///spermatogenesis+++GO:0034502///protein localization to chromosome+++GO:0007129///synapsis+++GO:0051321///meiotic cell cycle+++GO:0048873///ho…
104348		ENSMUSG00000068134	'Zfp120'	mRNA	-0.918136	0.0109054	1.04333	2.24333	0.76	2.15	1.2	2.44	1.17	2.14		H00480///Non-syndromic X-linked mental retardation+++H00513///Transient neonatal diabetes mellitus (TNDM)+++H01852///Postaxial polydactyly			GO:0005634///nucleus+++GO:0005575///cellular_component	GO:0046872///metal ion binding+++GO:0003674///molecular_function+++GO:0003676///nucleic acid binding+++GO:0003677///DNA binding	GO:0006355///regulation of transcription, DNA-templated+++GO:0008150///biological_process
104401		ENSMUSG00000054874	'Pcnx3'	mRNA	0.329216	0.0128631	10.7067	9.68	11.16	9.9	10.53	9.46	10.43	9.68					GO:0005575///cellular_component+++GO:0016021///integral component of membrane+++GO:0016020///membrane	GO:0003674///molecular_function	GO:0008150///biological_process
104418	K00901	ENSMUSG00000040479	'Dgkz'	mRNA	0.612321	0.00211768	36.9867	27.3633	33.71	31.13	39.03	24.5	38.22	26.46	01100///Metabolic pathways+++00564///Glycerophospholipid metabolism+++00561///Glycerolipid metabolism+++04070///Phosphatidylinositol signaling system+++01110///Biosynthesis of secondary metabolites+++04072///Phospholipase D signaling pathway	H01726///Membranoproliferative glomerulonephritis+++H01657///Nephrotic syndrome		R02240///ATP:1,2-diacylglycerol 3-phosphotransferase ATP + 1,2-Diacyl-sn-glycerol <=> ADP + Phosphatidate	GO:0005886///plasma membrane+++GO:0005634///nucleus+++GO:0098685///Schaffer collateral - CA1 synapse+++GO:0005737///cytoplasm+++GO:0016020///membrane+++GO:0098978///glutamatergic synapse+++GO:0016607///nuclear speck+++GO:0030027///lamellipodium+++GO:0014069///postsynaptic density	GO:0008022///protein C-terminus binding+++GO:0001727///lipid kinase activity+++GO:0016301///kinase activity+++GO:0004857///enzyme inhibitor activity+++GO:0016740///transferase activity+++GO:0003951///NAD+ kinase activity+++GO:0000166///nucleotide binding+++GO:0005524///ATP binding+++GO:0004143///diacylglycerol kinase activity+++GO:0005515///protein binding+++GO:0046872///metal ion binding	GO:0046339///diacylglycerol metabolic process+++GO:0007165///signal transduction+++GO:0007205///protein kinase C-activating G protein-coupled receptor signaling pathway+++GO:0016310///phosphorylation+++GO:0006654///phosphatidic acid biosynthetic process+++GO:0099562///maintenance of postsynaptic density structure+++GO:0043086///negative regulation of catalytic activity+++GO:0046834///lipid phosph…
104445		ENSMUSG00000049521	'Cdc42ep1'	mRNA	0.498955	0.00364249	38.7667	31.19	36.62	32.18	40.5	33.64	39.18	27.75					GO:0005886///plasma membrane+++GO:0005856///cytoskeleton+++GO:0005737///cytoplasm+++GO:0016020///membrane+++GO:0012505///endomembrane system	GO:0005515///protein binding+++GO:0017049///GTP-Rho binding	GO:0030838///positive regulation of actin filament polymerization+++GO:0031274///positive regulation of pseudopodium assembly+++GO:0008360///regulation of cell shape+++GO:0007266///Rho protein signal transduction
104458	K01887	ENSMUSG00000018848	'Rars'	mRNA	-0.530486	0.00127367	93.0067	152.29	107.43	155.1	86.36	160.66	85.23	141.11	00970///Aminoacyl-tRNA biosynthesis	H00679///Hypomyelinating leukodystrophy+++H00897///Pontocerebellar hypoplasia	M00359///Aminoacyl-tRNA biosynthesis, eukaryotes+++M00360///Aminoacyl-tRNA biosynthesis, prokaryotes	R03646///L-Arginine:tRNA(Arg) ligase (AMP-forming) ATP + L-Arginine + tRNA(Arg) <=> AMP + Diphosphate + L-Arginyl-tRNA(Arg)	GO:0005634///nucleus+++GO:0005737///cytoplasm+++GO:0005654///nucleoplasm+++GO:0005829///cytosol+++GO:0017101///aminoacyl-tRNA synthetase multienzyme complex+++GO:0005739///mitochondrion	GO:0034618///arginine binding+++GO:0016874///ligase activity+++GO:0005524///ATP binding+++GO:0000166///nucleotide binding+++GO:0000049///tRNA binding+++GO:0004814///arginine-tRNA ligase activity+++GO:0004812///aminoacyl-tRNA ligase activity	GO:0006412///translation+++GO:0006418///tRNA aminoacylation for protein translation+++GO:0006420///arginyl-tRNA aminoacylation
104479		ENSMUSG00000020482	'Ccdc117'	mRNA	-0.793341	0.022058	2	3.94	1.67	3.19	2.36	4.6	1.97	4.03					GO:0005575///cellular_component	GO:0003674///molecular_function	GO:0008150///biological_process
104806	K10896	ENSMUSG00000055884	'Fancm'	mRNA	-0.492102	0.0493142	1.37	2.17333	1.55	2.35	1.32	2.04	1.24	2.13	03460///Fanconi anemia pathway	H00238///Fanconi anemia	M00413///FA core complex		GO:0005634///nucleus+++GO:0071821///FANCM-MHF complex+++GO:0043240///Fanconi anaemia nuclear complex+++GO:0005654///nucleoplasm	GO:0004386///helicase activity+++GO:0000166///nucleotide binding+++GO:0003682///chromatin binding+++GO:0043140///ATP-dependent 3'-5' DNA helicase activity+++GO:0005524///ATP binding+++GO:0004518///nuclease activity+++GO:0016787///hydrolase activity+++GO:0003677///DNA binding	GO:0031297///replication fork processing+++GO:0006974///cellular response to DNA damage stimulus+++GO:0006281///DNA repair+++GO:0090305///nucleic acid phosphodiester bond hydrolysis+++GO:0032508///DNA duplex unwinding+++GO:0000712///resolution of meiotic recombination intermediates+++GO:1902527///positive regulation of protein monoubiquitination
104923	K08967	ENSMUSG00000020629	'Adi1'	mRNA	0.52531	0.00729571	18.58	14.6467	19.34	15.02	20.11	15.11	16.29	13.81	00270///Cysteine and methionine metabolism+++01100///Metabolic pathways		M00034///Methionine salvage pathway	R07363///1,2-dihydroxy-5-(methylthio)pent-1-en-3-one:oxygen oxidoreductase (formate- and CO-forming) 1,2-Dihydroxy-5-(methylthio)pent-1-en-3-one + Oxygen <=> 3-(Methylthio)propanoate + Formate + CO+++R07364///1,2-dihydroxy-5-(methylthio)pent-1-en-3-one:oxygen oxidoreductase (formate-forming) 1,2-Dihydroxy-5-(methylthio)pent-1-en-3-one + Oxygen <=> 4-Methylthio-2-oxobutanoic acid + Formate	GO:0005634///nucleus+++GO:0005886///plasma membrane+++GO:0016020///membrane+++GO:0005737///cytoplasm	GO:0016491///oxidoreductase activity+++GO:0051213///dioxygenase activity+++GO:0046872///metal ion binding+++GO:0005506///iron ion binding+++GO:0010309///acireductone dioxygenase [iron(II)-requiring] activity	GO:0019509///L-methionine salvage from methylthioadenosine+++GO:0008652///cellular amino acid biosynthetic process+++GO:0006555///methionine metabolic process+++GO:0009086///methionine biosynthetic process+++GO:0055114///oxidation-reduction process
105005	K22805	ENSMUSG00000020607	'Fam84a'	mRNA	-1.66581	1.63382e-07	2.41	8.68667	2.11	6.6	3.09	10.27	2.03	9.19					GO:0005575///cellular_component	GO:0003674///molecular_function	GO:0008150///biological_process
105148	K01870	ENSMUSG00000037851	'Iars'	mRNA	-0.312875	0.0238476	29.0433	40.8933	31.95	41.34	27.4	40.87	27.78	40.47	00970///Aminoacyl-tRNA biosynthesis		M00359///Aminoacyl-tRNA biosynthesis, eukaryotes+++M00360///Aminoacyl-tRNA biosynthesis, prokaryotes	R03656///L-Isoleucine:tRNA(Ile) ligase (AMP-forming) ATP + L-Isoleucine + tRNA(Ile) <=> AMP + Diphosphate + L-Isoleucyl-tRNA(Ile)	GO:0005829///cytosol+++GO:0005737///cytoplasm+++GO:0017101///aminoacyl-tRNA synthetase multienzyme complex	GO:0002161///aminoacyl-tRNA editing activity+++GO:0000049///tRNA binding+++GO:0004822///isoleucine-tRNA ligase activity+++GO:0004812///aminoacyl-tRNA ligase activity+++GO:0016874///ligase activity+++GO:0005524///ATP binding+++GO:0051020///GTPase binding+++GO:0000166///nucleotide binding	GO:0106074///aminoacyl-tRNA metabolism involved in translational fidelity+++GO:0006412///translation+++GO:0006428///isoleucyl-tRNA aminoacylation+++GO:0006418///tRNA aminoacylation for protein translation
105171		ENSMUSG00000074794	'Arrdc3'	mRNA	-0.616557	0.0296516	2.27333	3.95	2.59	3.65	2.12	4.69	2.11	3.51					GO:0016020///membrane+++GO:0005769///early endosome+++GO:0005886///plasma membrane+++GO:0005737///cytoplasm+++GO:0005764///lysosome+++GO:0005768///endosome	GO:0031699///beta-3 adrenergic receptor binding	GO:0060613///fat pad development+++GO:0071878///negative regulation of adenylate cyclase-activating adrenergic receptor signaling pathway+++GO:0001659///temperature homeostasis+++GO:0051443///positive regulation of ubiquitin-protein transferase activity+++GO:0090327///negative regulation of locomotion involved in locomotory behavior+++GO:0031651///negative regulation of heat generation+++GO:01201…
105203		ENSMUSG00000033799	'Fam208b'	mRNA	-0.496243	0.00739959	3.37	5.33	3.77	5.74	3.27	5.12	3.07	5.13		H00480///Non-syndromic X-linked mental retardation			GO:0005654///nucleoplasm+++GO:0005634///nucleus+++GO:0005829///cytosol	GO:0003674///molecular_function	GO:0008150///biological_process
105239	K19041	ENSMUSG00000034928	'Rnf44'	mRNA	0.4371	0.00414492	50.1633	42.1133	53.88	46.21	50.4	40.38	46.21	39.75						GO:0046872///metal ion binding	GO:0043161///proteasome-mediated ubiquitin-dependent protein catabolic process
105244717			'Gm40275'	mRNA	-3.97725	0.00949158	0.05	0.856667	0.11	0.24	0.04	1.45	0	0.88					GO:0016021///integral component of membrane
105245	K13984	ENSMUSG00000038991	'Txndc5'	mRNA	0.532935	0.00575966	180.617	141.883	160.26	136.57	187.49	133.89	194.1	155.19	04141///Protein processing in endoplasmic reticulum				GO:0005623///cell+++GO:0005788///endoplasmic reticulum lumen+++GO:0005783///endoplasmic reticulum	GO:0016853///isomerase activity	GO:0045454///cell redox homeostasis+++GO:0043277///apoptotic cell clearance
105245353			'Gm40824'	mRNA	-1.98582	0.00130606	0.166667	0.713333	0.16	0.62	0.16	0.56	0.18	0.96						GO:0004657///proline dehydrogenase activity	GO:0006562///proline catabolic process
105245383			'Gm40848'	mRNA	-1.71214	5.87452e-05	1.16667	4.15	0.69	4.01	1.66	4.6	1.15	3.84		H00480///Non-syndromic X-linked mental retardation+++H00513///Transient neonatal diabetes mellitus (TNDM)+++H01852///Postaxial polydactyly			GO:0005634///nucleus	GO:0003677///DNA binding+++GO:0042826///histone deacetylase binding+++GO:0046872///metal ion binding+++GO:0000978///RNA polymerase II proximal promoter sequence-specific DNA binding+++GO:0003682///chromatin binding+++GO:0000981///DNA-binding transcription factor activity, RNA polymerase II-specific	GO:0045668///negative regulation of osteoblast differentiation+++GO:0043433///negative regulation of DNA-binding transcription factor activity+++GO:0006351///transcription, DNA-templated+++GO:0030154///cell differentiation+++GO:0000122///negative regulation of transcription by RNA polymerase II
105246978			'Gm42166'	mRNA	-2.14707	0.0211526	0.04	0.183333	0.03	0.22	0.05	0.2	0.04	0.13					GO:0005634///nucleus+++GO:0005829///cytosol+++GO:0005739///mitochondrion	GO:0070403///NAD+ binding+++GO:0034979///NAD-dependent protein deacetylase activity+++GO:0036054///protein-malonyllysine demalonylase activity+++GO:0036055///protein-succinyllysine desuccinylase activity+++GO:0008270///zinc ion binding
105501	K13698	ENSMUSG00000040997	'Abhd4'	mRNA	0.632584	1.91632e-05	55.3867	40.3867	51.78	39.24	56.98	39.94	57.4	41.98					GO:0005811///lipid droplet	GO:0016787///hydrolase activity+++GO:0004622///lysophospholipase activity+++GO:0052689///carboxylic ester hydrolase activity	GO:0016042///lipid catabolic process+++GO:0070291///N-acylethanolamine metabolic process+++GO:0006629///lipid metabolic process+++GO:0055088///lipid homeostasis
105522	K15502	ENSMUSG00000014496	'Ankrd28'	mRNA	-0.505253	0.0439005	4.61	7.41333	5.56	8.23	3.92	7.06	4.35	6.95					GO:0005575///cellular_component+++GO:0005634///nucleus+++GO:0005654///nucleoplasm		GO:0008150///biological_process
105837		ENSMUSG00000022369	'Mtbp'	mRNA	-0.889774	8.64081e-05	9.38	20.2633	9.74	16.21	9.26	25.59	9.14	18.99					GO:0000785///chromatin+++GO:0000776///kinetochore	GO:0005515///protein binding	GO:0007089///traversing start control point of mitotic cell cycle+++GO:0007050///cell cycle arrest+++GO:0045839///negative regulation of mitotic nuclear division+++GO:0007049///cell cycle+++GO:0031396///regulation of protein ubiquitination+++GO:0034501///protein localization to kinetochore+++GO:0008285///negative regulation of cell proliferation
105943584	K08823		'Gm45927'	mRNA	1.00545	0.000625834	8.38333	4.77667	7.2	3.66	9.45	5.53	8.5	5.14					GO:0016021///integral component of membrane+++GO:0016020///membrane	GO:0004672///protein kinase activity+++GO:0005524///ATP binding	GO:0015031///protein transport+++GO:0006468///protein phosphorylation
106021	K10631	ENSMUSG00000036822	'Topors'	mRNA	-0.857852	1.91632e-05	7	14.3867	7.86	14.92	5.69	14.86	7.45	13.38		H00527///Retinitis pigmentosa (RP)			GO:0000930///gamma-tubulin complex+++GO:0016605///PML body+++GO:0005634///nucleus+++GO:0036064///ciliary basal body+++GO:0005654///nucleoplasm+++GO:0032391///photoreceptor connecting cilium+++GO:0000922///spindle pole+++GO:0005814///centriole+++GO:0016607///nuclear speck+++GO:0000151///ubiquitin ligase complex	GO:0004842///ubiquitin-protein transferase activity+++GO:0016740///transferase activity+++GO:0019789///SUMO transferase activity+++GO:0003823///antigen binding+++GO:0061630///ubiquitin protein ligase activity+++GO:0003677///DNA binding+++GO:0044547///DNA topoisomerase binding+++GO:0005515///protein binding+++GO:0046872///metal ion binding	GO:0042771///intrinsic apoptotic signaling pathway in response to DNA damage by p53 class mediator+++GO:0043161///proteasome-mediated ubiquitin-dependent protein catabolic process+++GO:0070936///protein K48-linked ubiquitination+++GO:0016925///protein sumoylation+++GO:0000209///protein polyubiquitination+++GO:0051443///positive regulation of ubiquitin-protein transferase activity+++GO:0006511///u…
106039	K12404	ENSMUSG00000033128	'Gga1'	mRNA	0.383725	0.0199017	40.3633	35.1533	37.15	35.31	43.01	34.81	40.93	35.34	04142///Lysosome				GO:0005794///Golgi apparatus+++GO:0005769///early endosome+++GO:0043231///intracellular membrane-bounded organelle+++GO:0016020///membrane+++GO:0005654///nucleoplasm+++GO:0032991///protein-containing complex+++GO:0010008///endosome membrane+++GO:0005829///cytosol+++GO:0005768///endosome+++GO:0005623///cell	GO:0046982///protein heterodimerization activity+++GO:0030306///ADP-ribosylation factor binding+++GO:0005515///protein binding	GO:1903441///protein localization to ciliary membrane+++GO:0008104///protein localization+++GO:0016192///vesicle-mediated transport+++GO:0006893///Golgi to plasma membrane transport+++GO:0042147///retrograde transport, endosome to Golgi+++GO:0034394///protein localization to cell surface+++GO:1901998///toxin transport+++GO:0015031///protein transport+++GO:0043001///Golgi to plasma membrane protei…
106143		ENSMUSG00000054604	'Cggbp1'	mRNA	-0.499463	0.00104849	15.09	24.2067	14.82	23.48	16.33	24.22	14.12	24.92					GO:0005634///nucleus+++GO:0005654///nucleoplasm	GO:0003690///double-stranded DNA binding+++GO:0001227///DNA-binding transcription repressor activity, RNA polymerase II-specific+++GO:0003677///DNA binding+++GO:0042802///identical protein binding+++GO:0000977///RNA polymerase II regulatory region sequence-specific DNA binding	GO:0006357///regulation of transcription by RNA polymerase II+++GO:0000122///negative regulation of transcription by RNA polymerase II
106344	K10755	ENSMUSG00000022881	'Rfc4'	mRNA	-1.00271	0.0199436	4.11333	9.36333	4.13	6.81	4.83	12.77	3.38	8.51	03030///DNA replication+++03420///Nucleotide excision repair+++03430///Mismatch repair	H01439///Williams-Beuren syndrome	M00289///RF-C complex+++M00295///BRCA1-associated genome surveillance complex (BASC)		GO:0005654///nucleoplasm+++GO:0031390///Ctf18 RFC-like complex+++GO:0031391///Elg1 RFC-like complex+++GO:0016021///integral component of membrane+++GO:0005663///DNA replication factor C complex+++GO:0016020///membrane+++GO:0005634///nucleus	GO:0003689///DNA clamp loader activity+++GO:0043142///single-stranded DNA-dependent ATPase activity+++GO:0003677///DNA binding+++GO:0000166///nucleotide binding+++GO:0019899///enzyme binding+++GO:0005524///ATP binding	GO:0006260///DNA replication+++GO:0006261///DNA-dependent DNA replication+++GO:1900264///positive regulation of DNA-directed DNA polymerase activity
106489		ENSMUSG00000073468	'Sft2d1'	mRNA	0.64137	0.000579714	18.9667	13.8033	19.91	14.03	18.66	13.2	18.33	14.18					GO:0016021///integral component of membrane+++GO:0016020///membrane	GO:0003674///molecular_function	GO:0016192///vesicle-mediated transport+++GO:0015031///protein transport
106529	K10258	ENSMUSG00000031708	'Tecr'	mRNA	0.589043	0.000144869	287.73	217.38	275.73	224.78	313.8	229.16	273.66	198.2	01212///Fatty acid metabolism+++01110///Biosynthesis of secondary metabolites+++00062///Fatty acid elongation+++01040///Biosynthesis of unsaturated fatty acids	H00768///Nonsyndromic autosomal recessive mental retardation (NS-ARMR)	M00415///Fatty acid biosynthesis, elongation, endoplasmic reticulum	R07761///octadecanoyl-CoA:NADP+ trans-2-oxidoreductase (2E)-Octadecenoyl-CoA + NADPH + H+ <=> Stearoyl-CoA + NADP++++R09449///very-long-chain acyl-CoA:NADP+ oxidoreductase trans-2,3-Dehydroacyl-CoA + NADPH + H+ <=> Long-chain acyl-CoA + NADP++++R10828///very-long-chain acyl-CoA:NADP+ oxidoreductase Very-long-chain acyl-CoA + NADP+ <=> Very-long-chain trans-2,3-dehydroacyl-CoA + NADPH + H+	GO:0030176///integral component of endoplasmic reticulum membrane+++GO:0005789///endoplasmic reticulum membrane+++GO:0016020///membrane+++GO:0005737///cytoplasm+++GO:0016021///integral component of membrane+++GO:0005783///endoplasmic reticulum	GO:0016627///oxidoreductase activity, acting on the CH-CH group of donors+++GO:0102758///very-long-chain enoyl-CoA reductase activity+++GO:0016491///oxidoreductase activity	GO:0055114///oxidation-reduction process+++GO:0006633///fatty acid biosynthetic process+++GO:0006629///lipid metabolic process+++GO:0042761///very long-chain fatty acid biosynthetic process+++GO:0006694///steroid biosynthetic process+++GO:0006631///fatty acid metabolic process+++GO:0030497///fatty acid elongation
106639		ENSMUSG00000054723	'Vmac'	mRNA	0.716225	0.0247872	7.21667	4.98667	6.14	4.89	7.76	4.12	7.75	5.95					GO:0005737///cytoplasm+++GO:0045098///type III intermediate filament		GO:0008150///biological_process
106795		ENSMUSG00000050410	'Tcf19'	mRNA	-0.81657	0.011036	17.76	35.3567	24.05	31.63	16.78	37.21	12.45	37.23					GO:0005634///nucleus		GO:0010468///regulation of gene expression+++GO:0044342///type B pancreatic cell proliferation+++GO:0000082///G1/S transition of mitotic cell cycle
107173		ENSMUSG00000024958	'Gpr137'	mRNA	0.5039	0.00237157	27.3767	21.5833	29.61	22.09	27.87	21.1	24.65	21.56	04510///Focal adhesion+++04012///ErbB signaling pathway+++04919///Thyroid hormone signaling pathway+++04910///Insulin signaling pathway+++04722///Neurotrophin signaling pathway+++04210///Apoptosis+++04014///Ras signaling pathway+++04022///cGMP-PKG signaling pathway+++04370///VEGF signaling pathway+++04140///Autophagy - animal+++04151///PI3K-Akt signaling pathway+++04024///cAMP signaling pathway				GO:0016021///integral component of membrane+++GO:0016020///membrane+++GO:0005575///cellular_component	GO:0003674///molecular_function	GO:0008150///biological_process
107182	K15192	ENSMUSG00000040565	'Btaf1'	mRNA	-0.49616	0.0396877	4.59333	7.31	4.98	7.76	4.79	8.21	4.01	5.96					GO:0043231///intracellular membrane-bounded organelle+++GO:0005654///nucleoplasm	GO:0005524///ATP binding+++GO:0003674///molecular_function	GO:0035562///negative regulation of chromatin binding
107368		ENSMUSG00000074746	'Pdzd8'	mRNA	-0.545062	0.00160806	10.22	16.9067	11.64	18.33	9.69	17.02	9.33	15.37					GO:0005739///mitochondrion+++GO:0016021///integral component of membrane+++GO:0016020///membrane+++GO:0044233///Mitochondria-associated ER Membrane+++GO:0005789///endoplasmic reticulum membrane+++GO:0005783///endoplasmic reticulum	GO:0046872///metal ion binding+++GO:0003674///molecular_function+++GO:0008289///lipid binding	GO:0006869///lipid transport+++GO:0022604///regulation of cell morphogenesis+++GO:0035556///intracellular signal transduction+++GO:1990456///mitochondrion-endoplasmic reticulum membrane tethering+++GO:0007010///cytoskeleton organization+++GO:0051560///mitochondrial calcium ion homeostasis
107373		ENSMUSG00000024691	'Fam111a'	mRNA	-1.15364	0.000423559	17.9367	45.1233	26	50.29	13.46	45.92	14.35	39.16					GO:0001650///fibrillar center+++GO:0005737///cytoplasm+++GO:0005634///nucleus+++GO:0000785///chromatin	GO:0003674///molecular_function	GO:0045071///negative regulation of viral genome replication+++GO:0006260///DNA replication
107435	K11303	ENSMUSG00000027018	'Hat1'	mRNA	-1.15408	0.000544787	9.64667	24.2633	13.52	21.71	7.66	29.16	7.76	21.92					GO:0000790///nuclear chromatin+++GO:0032991///protein-containing complex+++GO:0016363///nuclear matrix+++GO:0043231///intracellular membrane-bounded organelle+++GO:0005634///nucleus+++GO:0005654///nucleoplasm+++GO:0000781///chromosome, telomeric region	GO:0010485///H4 histone acetyltransferase activity+++GO:0004402///histone acetyltransferase activity+++GO:0016740///transferase activity+++GO:0016746///transferase activity, transferring acyl groups+++GO:0042393///histone binding	GO:0043967///histone H4 acetylation+++GO:0016573///histone acetylation+++GO:0007584///response to nutrient+++GO:0006335///DNA replication-dependent nucleosome assembly+++GO:0006348///chromatin silencing at telomere+++GO:0006325///chromatin organization+++GO:0006336///DNA replication-independent nucleosome assembly
107581		ENSMUSG00000040690	'Col16a1'	mRNA	0.880296	0.000836851	27.3633	16.8667	23.41	15.86	27.66	14.1	31.02	20.64					GO:0005576///extracellular region+++GO:0062023///collagen-containing extracellular matrix+++GO:0005581///collagen trimer+++GO:0031012///extracellular matrix+++GO:0005615///extracellular space	GO:0030020///extracellular matrix structural constituent conferring tensile strength+++GO:0005201///extracellular matrix structural constituent+++GO:0005178///integrin binding	GO:0033627///cell adhesion mediated by integrin+++GO:0071230///cellular response to amino acid stimulus+++GO:0030198///extracellular matrix organization+++GO:0051894///positive regulation of focal adhesion assembly+++GO:0007155///cell adhesion+++GO:0033622///integrin activation
107585	K07754	ENSMUSG00000075707	'Dio3'	mRNA	-3.23691	2.84083e-05	0.153333	1.63667	0.1	2	0.2	2.02	0.16	0.89	04919///Thyroid hormone signaling pathway				GO:0005768///endosome+++GO:0016020///membrane+++GO:0005886///plasma membrane+++GO:0010008///endosome membrane+++GO:0016021///integral component of membrane	GO:0004800///thyroxine 5'-deiodinase activity+++GO:0033798///thyroxine 5-deiodinase activity+++GO:0016491///oxidoreductase activity	GO:0040018///positive regulation of multicellular organism growth+++GO:0046549///retinal cone cell development+++GO:0006915///apoptotic process+++GO:0042480///negative regulation of eye photoreceptor cell development+++GO:0043170///macromolecule metabolic process+++GO:0097474///retinal cone cell apoptotic process+++GO:0042403///thyroid hormone metabolic process+++GO:0055114///oxidation-reduction …
107684	K13887	ENSMUSG00000028337	'Coro2a'	mRNA	-1.21262	0.000645828	1.56667	4.13333	1.19	4.52	2.16	4.21	1.35	3.67					GO:0005903///brush border+++GO:0017053///transcriptional repressor complex	GO:0003779///actin binding+++GO:0051015///actin filament binding	GO:0030036///actin cytoskeleton organization
107815	K11465	ENSMUSG00000000037	'Scml2'	mRNA	-1.51794	0.00575244	0.203333	0.663333	0.29	0.58	0.18	0.69	0.14	0.72					GO:0000790///nuclear chromatin+++GO:0001741///XY body+++GO:0005634///nucleus	GO:0005515///protein binding	GO:0006915///apoptotic process+++GO:0036353///histone H2A-K119 monoubiquitination+++GO:0006355///regulation of transcription, DNA-templated+++GO:0034613///cellular protein localization
107869	K01758	ENSMUSG00000028179	'Cth'	mRNA	-0.61467	0.0292022	12.9767	22.62	16.75	22.22	10.63	24.7	11.55	20.94	01130///Biosynthesis of antibiotics+++00450///Selenocompound metabolism+++01230///Biosynthesis of amino acids+++00270///Cysteine and methionine metabolism+++00260///Glycine, serine and threonine metabolism+++01100///Metabolic pathways	H00182///Cystathioninuria	M00338///Cysteine biosynthesis, homocysteine + serine => cysteine	R02408///L-cystine thiocysteine-lyase (deaminating; pyruvate-forming) L-Cystine + H2O <=> Pyruvate + Ammonia + Thiocysteine+++R01001///L-cystathionine cysteine-lyase (deaminating; 2-oxobutanoate-forming) L-Cystathionine + H2O <=> L-Cysteine + Ammonia + 2-Oxobutanoate+++R00782///L-cysteine hydrogen-sulfide-lyase (deaminating; pyruvate-forming) L-Cysteine + H2O <=> Hydrogen sulfide + Pyruvate + Amm…	GO:0005737///cytoplasm+++GO:0005829///cytosol	GO:0004121///cystathionine beta-lyase activity+++GO:0004123///cystathionine gamma-lyase activity+++GO:0044540///L-cystine L-cysteine-lyase (deaminating)+++GO:0003962///cystathionine gamma-synthase activity+++GO:0080146///L-cysteine desulfhydrase activity+++GO:0003824///catalytic activity+++GO:0098600///selenomethionine gamma-lyase activity+++GO:0042802///identical protein binding+++GO:0016829///l…	GO:2001234///negative regulation of apoptotic signaling pathway+++GO:0018272///protein-pyridoxal-5-phosphate linkage via peptidyl-N6-pyridoxal phosphate-L-lysine+++GO:0019346///transsulfuration+++GO:0019343///cysteine biosynthetic process via cystathionine+++GO:0071266///'de novo' L-methionine biosynthetic process+++GO:0044524///protein sulfhydration+++GO:0051289///protein homotetramerization+++G…
107951	K02211	ENSMUSG00000009555	'Cdk9'	mRNA	0.342783	0.0272508	29.13	25.86	28.12	25.41	29.57	27.06	29.7	25.11					GO:0005654///nucleoplasm+++GO:0005694///chromosome+++GO:0016605///PML body+++GO:0000790///nuclear chromatin+++GO:0036464///cytoplasmic ribonucleoprotein granule+++GO:0005737///cytoplasm+++GO:0000307///cyclin-dependent protein kinase holoenzyme complex+++GO:0005634///nucleus+++GO:0008023///transcription elongation factor complex+++GO:0008024///cyclin/CDK positive transcription elongation factor co…	GO:0008353///RNA polymerase II CTD heptapeptide repeat kinase activity+++GO:0004672///protein kinase activity+++GO:0003682///chromatin binding+++GO:0016740///transferase activity+++GO:0030332///cyclin binding+++GO:0000978///RNA polymerase II proximal promoter sequence-specific DNA binding+++GO:0004693///cyclin-dependent protein serine/threonine kinase activity+++GO:0008134///transcription factor …	GO:1903839///positive regulation of mRNA 3'-UTR binding+++GO:0045944///positive regulation of transcription by RNA polymerase II+++GO:0006281///DNA repair+++GO:0031297///replication fork processing+++GO:0051147///regulation of muscle cell differentiation+++GO:0042493///response to drug+++GO:0006368///transcription elongation from RNA polymerase II promoter+++GO:0070816///phosphorylation of RNA po…
108012	K12394	ENSMUSG00000031367	'Ap1s2'	mRNA	-0.559121	0.00191605	15.8033	25.59	17.87	26.99	13.88	23.57	15.66	26.21	04142///Lysosome				GO:0005905///clathrin-coated pit+++GO:0016020///membrane+++GO:0030117///membrane coat+++GO:0005794///Golgi apparatus+++GO:0098794///postsynapse+++GO:0045202///synapse+++GO:0030659///cytoplasmic vesicle membrane+++GO:0043231///intracellular membrane-bounded organelle+++GO:0098793///presynapse+++GO:0031410///cytoplasmic vesicle	GO:0005515///protein binding	GO:0016192///vesicle-mediated transport+++GO:0060612///adipose tissue development+++GO:0045444///fat cell differentiation+++GO:0015031///protein transport+++GO:0006886///intracellular protein transport+++GO:0050885///neuromuscular process controlling balance+++GO:0016182///synaptic vesicle budding from endosome+++GO:0008542///visual learning+++GO:0036465///synaptic vesicle recycling
108075	K08023	ENSMUSG00000040488	'Ltbp4'	mRNA	0.713243	0.000977844	26.6533	18.4767	22.62	20.52	29.3	16.56	28.04	18.35		H00625///Tooth agenesis+++H00904///Cutis laxa with severe pulmonary, gastrointestinal, and urinary abnormalities+++H01203///Primary congenital glaucoma (PCG)+++H00557///Cutis laxa			GO:0062023///collagen-containing extracellular matrix+++GO:0031012///extracellular matrix+++GO:0005615///extracellular space+++GO:0005576///extracellular region	GO:0005201///extracellular matrix structural constituent+++GO:0050431///transforming growth factor beta binding+++GO:0019838///growth factor binding+++GO:0005509///calcium ion binding	GO:0030162///regulation of proteolysis+++GO:0046879///hormone secretion+++GO:0007179///transforming growth factor beta receptor signaling pathway
108121	K12836	ENSMUSG00000061613	'U2af1'	mRNA	-0.504857	0.00421088	52.4467	84.64	54.71	78.89	49.16	95.19	53.47	79.84	03040///Spliceosome	H01481///Myelodysplastic syndrome (MDS)			GO:0016607///nuclear speck+++GO:0005654///nucleoplasm+++GO:0005681///spliceosomal complex+++GO:0089701///U2AF+++GO:0005634///nucleus	GO:0003676///nucleic acid binding+++GO:0050733///RS domain binding+++GO:0046872///metal ion binding+++GO:0030628///pre-mRNA 3'-splice site binding+++GO:0003723///RNA binding+++GO:0005515///protein binding	GO:0008380///RNA splicing+++GO:0000398///mRNA splicing, via spliceosome+++GO:0006397///mRNA processing
108143	K14535	ENSMUSG00000078941	'Taf9'	mRNA	-0.305087	0.0465749	99.36	139.417	100.04	132.25	103.49	149.26	94.55	136.74	03022///Basal transcription factors				GO:0030914///STAGA complex+++GO:0005669///transcription factor TFIID complex+++GO:0000125///PCAF complex+++GO:0070761///pre-snoRNP complex+++GO:0000124///SAGA complex+++GO:0005634///nucleus+++GO:0033276///transcription factor TFTC complex+++GO:0071339///MLL1 complex	GO:0002039///p53 binding+++GO:0033613///activating transcription factor binding+++GO:0003677///DNA binding+++GO:0044212///transcription regulatory region DNA binding+++GO:0046982///protein heterodimerization activity+++GO:0003713///transcription coactivator activity+++GO:0016251///RNA polymerase II general transcription initiation factor activity+++GO:0051117///ATPase binding+++GO:0070742///C2H2 …	GO:0006352///DNA-templated transcription, initiation+++GO:0045944///positive regulation of transcription by RNA polymerase II+++GO:0030307///positive regulation of cell growth+++GO:0032435///negative regulation of proteasomal ubiquitin-dependent protein catabolic process+++GO:0006366///transcription by RNA polymerase II+++GO:0043066///negative regulation of apoptotic process+++GO:0050821///protei…
108153	K08622	ENSMUSG00000032363	'Adamts7'	mRNA	0.704656	0.00904994	4.73	3.27	3.81	3.4	5.11	3.11	5.27	3.3					GO:0005615///extracellular space+++GO:0009986///cell surface+++GO:0005576///extracellular region	GO:0008233///peptidase activity+++GO:0046872///metal ion binding+++GO:0008237///metallopeptidase activity+++GO:0004222///metalloendopeptidase activity+++GO:0016787///hydrolase activity	GO:0006508///proteolysis+++GO:0071356///cellular response to tumor necrosis factor+++GO:0071347///cellular response to interleukin-1+++GO:0032331///negative regulation of chondrocyte differentiation+++GO:0071773///cellular response to BMP stimulus+++GO:0051603///proteolysis involved in cellular protein catabolic process
108167344		ENSMUSG00000074863	'Gm45951'	mRNA	-1.27249	0.00179445	0.78	2.05667	0.87	2.32	0.86	2.25	0.61	1.6		H00513///Transient neonatal diabetes mellitus (TNDM)+++H01852///Postaxial polydactyly+++H00480///Non-syndromic X-linked mental retardation			GO:0005634///nucleus	GO:0046872///metal ion binding+++GO:0000978///RNA polymerase II proximal promoter sequence-specific DNA binding+++GO:0042826///histone deacetylase binding+++GO:0003682///chromatin binding	GO:0030154///cell differentiation+++GO:0045668///negative regulation of osteoblast differentiation+++GO:0000122///negative regulation of transcription by RNA polymerase II+++GO:0043433///negative regulation of DNA-binding transcription factor activity+++GO:0006351///transcription, DNA-templated
108167476			'Gm46008'	mRNA	-1.86943	7.67067e-17	2.90333	11.9867	3.59	10.9	2.4	13.43	2.72	11.63						GO:0003676///nucleic acid binding+++GO:0004190///aspartic-type endopeptidase activity+++GO:0004523///RNA-DNA hybrid ribonuclease activity
108167855			'Gm46255'	mRNA	-1.88198	1.15801e-21	7.02	29.3467	7.17	24.6	7.14	35.32	6.75	28.12						GO:0003964///RNA-directed DNA polymerase activity+++GO:0004519///endonuclease activity
108167951			'Gm46310'	mRNA	-1.77213	1.0279e-16	3.03667	11.7667	2.78	10.21	3	13.65	3.33	11.44						GO:0004190///aspartic-type endopeptidase activity+++GO:0004523///RNA-DNA hybrid ribonuclease activity+++GO:0003676///nucleic acid binding
108167986			'Gm46339'	mRNA	-0.721972	0.0305193	1.59667	2.99	1.56	3.28	1.72	2.73	1.51	2.96		H01852///Postaxial polydactyly+++H00480///Non-syndromic X-linked mental retardation+++H00513///Transient neonatal diabetes mellitus (TNDM)			GO:0005634///nucleus	GO:0003682///chromatin binding+++GO:0000978///RNA polymerase II proximal promoter sequence-specific DNA binding+++GO:0042826///histone deacetylase binding+++GO:0046872///metal ion binding	GO:0000122///negative regulation of transcription by RNA polymerase II+++GO:0045668///negative regulation of osteoblast differentiation+++GO:0043433///negative regulation of DNA-binding transcription factor activity+++GO:0030154///cell differentiation+++GO:0006351///transcription, DNA-templated
108168045			'Gm46386'	pseudo	-1.5235	4.09258e-06	1.21667	3.92667	1.33	2.97	1.23	4.88	1.09	3.93						GO:0008270///zinc ion binding+++GO:0005198///structural molecule activity+++GO:0004190///aspartic-type endopeptidase activity+++GO:0004523///RNA-DNA hybrid ribonuclease activity+++GO:0003676///nucleic acid binding	GO:0015074///DNA integration+++GO:0019068///virion assembly
108168395		ENSMUSG00000110277	'Gm45871'	mRNA	-1.1151	0.00444702	0.77	1.89333	0.83	1.61	0.69	2.34	0.79	1.73		H01852///Postaxial polydactyly+++H00513///Transient neonatal diabetes mellitus (TNDM)+++H00480///Non-syndromic X-linked mental retardation			GO:0005634///nucleus	GO:0046872///metal ion binding+++GO:0003676///nucleic acid binding+++GO:0000976///transcription regulatory region sequence-specific DNA binding	GO:0006355///regulation of transcription, DNA-templated
108168534			'Gm46714'	mRNA	-2.40282	0.0353448	0.153333	0.89	0.03	0.47	0.28	1.47	0.15	0.73
108168962			'LOC108168962'	mRNA	-1.78995	4.16915e-08	4	15.72	3.22	10.87	4.03	20.04	4.75	16.25						GO:0003964///RNA-directed DNA polymerase activity+++GO:0004519///endonuclease activity	GO:0015074///DNA integration
108660	K15709	ENSMUSG00000020496	'Rnf187'	mRNA	0.520202	0.00787545	90.74	71.77	100.55	83.62	86.9	64.59	84.77	67.1					GO:0005634///nucleus+++GO:0005829///cytosol+++GO:0005654///nucleoplasm+++GO:0005737///cytoplasm	GO:0016740///transferase activity+++GO:0004842///ubiquitin-protein transferase activity+++GO:0046872///metal ion binding	GO:0008284///positive regulation of cell proliferation+++GO:0043161///proteasome-mediated ubiquitin-dependent protein catabolic process+++GO:0045893///positive regulation of transcription, DNA-templated+++GO:0070936///protein K48-linked ubiquitination+++GO:0016567///protein ubiquitination+++GO:0051865///protein autoubiquitination
108664	K02144	ENSMUSG00000033793	'Atp6v1h'	mRNA	-0.445026	0.00492701	25.3767	38.6267	25.46	35.73	25.2	42.17	25.47	37.98	04145///Phagosome+++00190///Oxidative phosphorylation+++04721///Synaptic vesicle cycle+++01100///Metabolic pathways+++04142///Lysosome+++04150///mTOR signaling pathway		M00160///V-type ATPase, eukaryotes		GO:0000221///vacuolar proton-transporting V-type ATPase, V1 domain	GO:0046961///proton-transporting ATPase activity, rotational mechanism	GO:0015991///ATP hydrolysis coupled proton transport+++GO:0006811///ion transport+++GO:0006897///endocytosis
108671	K09529	ENSMUSG00000021811	'Dnajc9'	mRNA	-0.92514	1.51381e-07	13.7233	29.5967	14.03	27.32	13.94	33.67	13.2	27.8					GO:0005615///extracellular space+++GO:0005886///plasma membrane+++GO:0016020///membrane+++GO:0005634///nucleus+++GO:0005654///nucleoplasm+++GO:0005737///cytoplasm+++GO:0005829///cytosol	GO:0031072///heat shock protein binding	GO:0035176///social behavior+++GO:0032781///positive regulation of ATPase activity
108672	K20028	ENSMUSG00000033906	'Zdhhc15'	mRNA	-0.855657	0.0129129	0.78	1.6	0.78	1.38	0.89	1.91	0.67	1.51		H00658///Syndromic X-linked mental retardation			GO:0016021///integral component of membrane+++GO:0005783///endoplasmic reticulum+++GO:0005794///Golgi apparatus+++GO:0016020///membrane+++GO:0000139///Golgi membrane	GO:0016746///transferase activity, transferring acyl groups+++GO:0019706///protein-cysteine S-palmitoyltransferase activity+++GO:0046872///metal ion binding+++GO:0016740///transferase activity+++GO:0016409///palmitoyltransferase activity	GO:0018345///protein palmitoylation+++GO:0016188///synaptic vesicle maturation+++GO:0018230///peptidyl-L-cysteine S-palmitoylation+++GO:0006612///protein targeting to membrane+++GO:0045184///establishment of protein localization
108686		ENSMUSG00000032740	'Ccdc88a'	mRNA	-0.671761	0.00312189	3.15	5.72333	3.84	6.24	2.95	5.65	2.66	5.28					GO:0036064///ciliary basal body+++GO:0005829///cytosol+++GO:0005794///Golgi apparatus+++GO:0005783///endoplasmic reticulum+++GO:0005814///centriole+++GO:0005813///centrosome+++GO:0005886///plasma membrane+++GO:0031252///cell leading edge+++GO:0031410///cytoplasmic vesicle+++GO:0030027///lamellipodium+++GO:0005856///cytoskeleton+++GO:0005737///cytoplasm+++GO:0042995///cell projection+++GO:0016020/…	GO:0005515///protein binding+++GO:0043422///protein kinase B binding+++GO:0051959///dynein light intermediate chain binding+++GO:0008017///microtubule binding+++GO:0042803///protein homodimerization activity+++GO:0035091///phosphatidylinositol binding+++GO:0003779///actin binding	GO:0032148///activation of protein kinase B activity+++GO:0031929///TOR signaling+++GO:0032956///regulation of actin cytoskeleton organization+++GO:0006275///regulation of DNA replication+++GO:1903566///positive regulation of protein localization to cilium+++GO:0006260///DNA replication+++GO:0001932///regulation of protein phosphorylation+++GO:0010975///regulation of neuron projection development…
108797	K15686	ENSMUSG00000057706	'Mex3b'	mRNA	-0.881502	0.0204563	4.55333	9.49	6.12	11.84	4.3	9.28	3.24	7.35					GO:0000932///P-body+++GO:0005829///cytosol+++GO:0005737///cytoplasm+++GO:0005634///nucleus+++GO:0005654///nucleoplasm	GO:0046872///metal ion binding+++GO:0003723///RNA binding+++GO:0003676///nucleic acid binding+++GO:0032794///GTPase activating protein binding	GO:0050766///positive regulation of phagocytosis+++GO:0043547///positive regulation of GTPase activity+++GO:0072697///protein localization to cell cortex+++GO:0022409///positive regulation of cell-cell adhesion
108811		ENSMUSG00000034795	'Ccdc122'	mRNA	-1.06926	0.00334181	3.09667	7.48	2.56	5.94	2.75	8.1	3.98	8.4					GO:0005575///cellular_component	GO:0003674///molecular_function	GO:0008150///biological_process
108897	K18617	ENSMUSG00000001864	'Aif1l'	mRNA	1.06174	5.00389e-06	20.89	11.3867	17.07	11.46	20.94	10.61	24.66	12.09					GO:0032587///ruffle membrane+++GO:0016020///membrane+++GO:0005925///focal adhesion+++GO:0005886///plasma membrane+++GO:0005884///actin filament+++GO:0005737///cytoplasm+++GO:0005856///cytoskeleton+++GO:0032991///protein-containing complex+++GO:0042995///cell projection+++GO:0015629///actin cytoskeleton	GO:0003779///actin binding+++GO:0005509///calcium ion binding+++GO:0046872///metal ion binding+++GO:0051015///actin filament binding	GO:0097178///ruffle assembly+++GO:0051017///actin filament bundle assembly
108902	K21032	ENSMUSG00000047379	'B4gat1'	mRNA	0.661803	0.00114756	16.5633	11.8633	18.37	13.06	16.79	10.67	14.53	11.86	01100///Metabolic pathways+++00515///Mannose type O-glycan biosynthesis	H00120///Muscular dystrophy-dystroglycanopathy type A			GO:0000139///Golgi membrane+++GO:0005783///endoplasmic reticulum+++GO:0005794///Golgi apparatus+++GO:0016021///integral component of membrane+++GO:0016020///membrane	GO:0047224///acetylgalactosaminyl-O-glycosyl-glycoprotein beta-1,3-N-acetylglucosaminyltransferase activity+++GO:0046872///metal ion binding+++GO:0016740///transferase activity+++GO:0016757///transferase activity, transferring glycosyl groups+++GO:0008378///galactosyltransferase activity+++GO:0008532///N-acetyllactosaminide beta-1,3-N-acetylglucosaminyltransferase activity+++GO:0008376///acetylga…	GO:0030311///poly-N-acetyllactosamine biosynthetic process+++GO:0007411///axon guidance+++GO:0035269///protein O-linked mannosylation+++GO:0006486///protein glycosylation
108958		ENSMUSG00000026858	'Miga2'	mRNA	0.402478	0.049952	8.7	7.44667	8.17	7.85	9.09	6.91	8.84	7.58					GO:0016020///membrane+++GO:0016021///integral component of membrane+++GO:0005887///integral component of plasma membrane+++GO:0005739///mitochondrion+++GO:0005741///mitochondrial outer membrane	GO:0042803///protein homodimerization activity+++GO:0046982///protein heterodimerization activity	GO:0008053///mitochondrial fusion+++GO:0060348///bone development
108961	K09391	ENSMUSG00000046179	'E2f8'	mRNA	-1.06287	8.65951e-06	12.4267	29.3233	15.93	30.34	11.13	31.17	10.22	26.46					GO:0005829///cytosol+++GO:0090575///RNA polymerase II transcription factor complex+++GO:0005730///nucleolus+++GO:0005667///transcription factor complex+++GO:0005634///nucleus	GO:0000987///proximal promoter sequence-specific DNA binding+++GO:0001228///DNA-binding transcription activator activity, RNA polymerase II-specific+++GO:0042803///protein homodimerization activity+++GO:0000978///RNA polymerase II proximal promoter sequence-specific DNA binding+++GO:0003714///transcription corepressor activity+++GO:0003677///DNA binding+++GO:0000981///DNA-binding transcription fa…	GO:0001890///placenta development+++GO:0045944///positive regulation of transcription by RNA polymerase II+++GO:0002040///sprouting angiogenesis+++GO:0033301///cell cycle comprising mitosis without cytokinesis+++GO:0008283///cell proliferation+++GO:0000122///negative regulation of transcription by RNA polymerase II+++GO:0006355///regulation of transcription, DNA-templated+++GO:0070365///hepatocyt…
109019		ENSMUSG00000026107	'Nabp1'	mRNA	-0.933235	2.31525e-08	12.3333	27.0933	13.6	28.7	11.8	29.34	11.6	23.24					GO:0005654///nucleoplasm+++GO:0070876///SOSS complex+++GO:0000784///nuclear chromosome, telomeric region+++GO:0005634///nucleus+++GO:0005829///cytosol	GO:0003677///DNA binding+++GO:0003676///nucleic acid binding+++GO:0003723///RNA binding+++GO:0003697///single-stranded DNA binding	GO:0006974///cellular response to DNA damage stimulus+++GO:0010212///response to ionizing radiation+++GO:0006281///DNA repair+++GO:0007093///mitotic cell cycle checkpoint+++GO:0000724///double-strand break repair via homologous recombination
109050		ENSMUSG00000048458	'Inka2'	mRNA	-0.827344	0.000209351	2.86	5.77667	3.04	6.8	2.7	5.44	2.84	5.09					GO:0005634///nucleus	GO:0030291///protein serine/threonine kinase inhibitor activity+++GO:0019901///protein kinase binding	GO:0071901///negative regulation of protein serine/threonine kinase activity+++GO:0008150///biological_process
109065	K19751	ENSMUSG00000020973	'Dnaaf2'	mRNA	-0.685558	0.000824752	3.28	5.99	3.67	5.85	3.17	6.36	3	5.76		H00564///Primary ciliary dyskinesia			GO:0005737///cytoplasm+++GO:0005829///cytosol+++GO:0036064///ciliary basal body	GO:0005515///protein binding	GO:0010033///response to organic substance+++GO:0032526///response to retinoic acid+++GO:0070286///axonemal dynein complex assembly+++GO:0060285///cilium-dependent cell motility
109154		ENSMUSG00000048578	'Mlec'	mRNA	0.503064	3.62934e-05	80.4933	64.4767	77.84	64.19	82.95	62.81	80.69	66.43					GO:0016020///membrane+++GO:0005783///endoplasmic reticulum+++GO:0016021///integral component of membrane+++GO:0005789///endoplasmic reticulum membrane	GO:0019899///enzyme binding+++GO:0030246///carbohydrate binding	GO:0005975///carbohydrate metabolic process
109263		ENSMUSG00000049878	'Rlf'	mRNA	-0.73586	5.93792e-06	6.61667	12.46	6.68	11.32	6.17	13.66	7	12.4					GO:0005634///nucleus	GO:0008270///zinc ion binding+++GO:0000981///DNA-binding transcription factor activity, RNA polymerase II-specific+++GO:0003677///DNA binding	GO:0006355///regulation of transcription, DNA-templated+++GO:0051276///chromosome organization+++GO:0006351///transcription, DNA-templated+++GO:0045893///positive regulation of transcription, DNA-templated+++GO:0015074///DNA integration+++GO:0045944///positive regulation of transcription by RNA polymerase II+++GO:0044030///regulation of DNA methylation+++GO:0097692///histone H3-K4 monomethylation
109270	K20411	ENSMUSG00000036106	'Prr5'	mRNA	0.790788	2.24705e-07	26.48	18.1967	26.82	19.95	26.67	17.17	25.95	17.47	04150///mTOR signaling pathway				GO:0031932///TORC2 complex	GO:0005096///GTPase activator activity	GO:0038203///TORC2 signaling+++GO:0014068///positive regulation of phosphatidylinositol 3-kinase signaling+++GO:0043547///positive regulation of GTPase activity+++GO:0007049///cell cycle+++GO:0001934///positive regulation of protein phosphorylation+++GO:0030335///positive regulation of cell migration+++GO:0030036///actin cytoskeleton organization+++GO:0007165///signal transduction
109284		ENSMUSG00000035781	'R3hdm4'	mRNA	0.607712	4.59043e-06	36.66	27.32	37.86	27.72	37.78	28.18	34.34	26.06					GO:0005575///cellular_component+++GO:0005634///nucleus	GO:0003676///nucleic acid binding+++GO:0003674///molecular_function	GO:0008150///biological_process
109305	K16056	ENSMUSG00000049686	'Orai1'	mRNA	0.373008	0.0346722	26.1	22.0233	27.26	21.76	27.3	23.52	23.74	20.79	04020///Calcium signaling pathway+++04927///Cortisol synthesis and secretion+++04024///cAMP signaling pathway+++04924///Renin secretion+++04925///Aldosterone synthesis and secretion+++04611///Platelet activation	H00093///Combined immunodeficiencies (CIDs)			GO:0005887///integral component of plasma membrane+++GO:0016020///membrane+++GO:0031410///cytoplasmic vesicle+++GO:0005829///cytosol+++GO:0016323///basolateral plasma membrane+++GO:0005776///autophagosome+++GO:0030426///growth cone+++GO:0032991///protein-containing complex+++GO:0005886///plasma membrane	GO:0015279///store-operated calcium channel activity+++GO:0042802///identical protein binding+++GO:0005516///calmodulin binding	GO:0051928///positive regulation of calcium ion transport+++GO:0051924///regulation of calcium ion transport+++GO:0002250///adaptive immune response+++GO:0061180///mammary gland epithelium development+++GO:0002115///store-operated calcium entry+++GO:0070509///calcium ion import
109674	K01490	ENSMUSG00000027889	'Ampd2'	mRNA	0.459806	0.0200492	23.4767	19.3533	20.59	19.58	26	19.4	23.84	19.08	01110///Biosynthesis of secondary metabolites+++00230///Purine metabolism+++01100///Metabolic pathways+++01130///Biosynthesis of antibiotics	H00266///Hereditary spastic paraplegia (SPG)+++H00897///Pontocerebellar hypoplasia		R00181///AMP aminohydrolase AMP + H2O <=> IMP + Ammonia	GO:0005829///cytosol	GO:0003876///AMP deaminase activity+++GO:0046872///metal ion binding+++GO:0016787///hydrolase activity+++GO:0019239///deaminase activity	GO:0009168///purine ribonucleoside monophosphate biosynthetic process+++GO:0006188///IMP biosynthetic process+++GO:0097009///energy homeostasis+++GO:0046039///GTP metabolic process+++GO:0042632///cholesterol homeostasis+++GO:0009117///nucleotide metabolic process+++GO:0046033///AMP metabolic process+++GO:0072015///glomerular visceral epithelial cell development+++GO:0046034///ATP metabolic proces…
109754	K00326	ENSMUSG00000018042	'Cyb5r3'	mRNA	0.537269	0.0170316	592.47	464.723	482.49	459.22	652.84	461.09	642.08	473.86	00520///Amino sugar and nucleotide sugar metabolism	H00235///Methemoglobinemia		R00100///NADH:ferricytochrome-b5 oxidoreductase NADH + 2 Ferricytochrome b5 <=> NAD+ + 2 Ferrocytochrome b5 + H+	GO:0005783///endoplasmic reticulum+++GO:0005737///cytoplasm+++GO:0005741///mitochondrial outer membrane+++GO:0005739///mitochondrion+++GO:0005743///mitochondrial inner membrane+++GO:0005789///endoplasmic reticulum membrane+++GO:0005811///lipid droplet+++GO:0016020///membrane	GO:0043531///ADP binding+++GO:0051287///NAD binding+++GO:0005515///protein binding+++GO:0016208///AMP binding+++GO:0016491///oxidoreductase activity+++GO:0004128///cytochrome-b5 reductase activity, acting on NAD(P)H+++GO:0050660///flavin adenine dinucleotide binding+++GO:0071949///FAD binding	GO:0055114///oxidation-reduction process+++GO:0006695///cholesterol biosynthetic process+++GO:0006694///steroid biosynthetic process+++GO:0016126///sterol biosynthetic process+++GO:0008203///cholesterol metabolic process+++GO:0006629///lipid metabolic process+++GO:0008202///steroid metabolic process
109801	K01759	ENSMUSG00000024026	'Glo1'	mRNA	0.419326	0.010542	28.7267	25.0133	34.21	27.43	24.99	22.67	26.98	24.94	00620///Pyruvate metabolism			R02530///(R)-S-Lactoylglutathione methylglyoxal-lyase (isomerizing) (R)-S-Lactoylglutathione <=> Glutathione + Methylglyoxal	GO:0005829///cytosol+++GO:0005886///plasma membrane+++GO:0005634///nucleus	GO:0004462///lactoylglutathione lyase activity+++GO:0046872///metal ion binding+++GO:0016829///lyase activity+++GO:0008270///zinc ion binding	GO:0009438///methylglyoxal metabolic process+++GO:0006749///glutathione metabolic process+++GO:0043066///negative regulation of apoptotic process+++GO:0006357///regulation of transcription by RNA polymerase II+++GO:0019243///methylglyoxal catabolic process to D-lactate via S-lactoyl-glutathione+++GO:0005975///carbohydrate metabolic process+++GO:0030316///osteoclast differentiation
109900	K01755	ENSMUSG00000025533	'Asl'	mRNA	0.873823	9.50767e-05	19.2467	11.8367	19.7	14.21	20.21	10.89	17.83	10.41	01130///Biosynthesis of antibiotics+++01110///Biosynthesis of secondary metabolites+++00220///Arginine biosynthesis+++01100///Metabolic pathways+++01230///Biosynthesis of amino acids+++00250///Alanine, aspartate and glutamate metabolism	H01028///Argininosuccinic aciduria (ARGINSA)+++H01398///Primary hyperammonemic disorders (Urea cycle disorders)	M00029///Urea cycle+++M00845///Arginine biosynthesis, glutamate => acetylcitrulline => arginine+++M00844///Arginine biosynthesis, ornithine => arginine	R01086///2-(Nomega-L-arginino)succinate arginine-lyase (fumarate-forming) N-(L-Arginino)succinate <=> Fumarate + L-Arginine	GO:0005783///endoplasmic reticulum+++GO:0005741///mitochondrial outer membrane+++GO:0005634///nucleus+++GO:0005737///cytoplasm+++GO:0048471///perinuclear region of cytoplasm+++GO:0043204///perikaryon+++GO:0043025///neuronal cell body+++GO:0070852///cell body fiber	GO:0042802///identical protein binding+++GO:0004056///argininosuccinate lyase activity	GO:0000053///argininosuccinate metabolic process+++GO:0019676///ammonia assimilation cycle+++GO:0009791///post-embryonic development+++GO:0007626///locomotory behavior+++GO:0000050///urea cycle+++GO:0006520///cellular amino acid metabolic process+++GO:0001889///liver development+++GO:0042450///arginine biosynthetic process via ornithine
109905	K04353	ENSMUSG00000068798	'Rap1a'	mRNA	-0.36351	0.0299881	10.9767	16.01	11.41	15.91	10.9	16.87	10.62	15.25	04510///Focal adhesion+++04972///Pancreatic secretion+++04010///MAPK signaling pathway+++04015///Rap1 signaling pathway+++04722///Neurotrophin signaling pathway+++04062///Chemokine signaling pathway+++04014///Ras signaling pathway+++04670///Leukocyte transendothelial migration+++04024///cAMP signaling pathway+++04611///Platelet activation+++04530///Tight junction+++04720///Long-term potentiation				GO:0045335///phagocytic vesicle+++GO:0043209///myelin sheath+++GO:0016020///membrane+++GO:0005768///endosome+++GO:0032045///guanyl-nucleotide exchange factor complex+++GO:0005770///late endosome+++GO:0098978///glutamatergic synapse+++GO:0043005///neuron projection+++GO:0048471///perinuclear region of cytoplasm+++GO:0005737///cytoplasm+++GO:0005769///early endosome+++GO:0005886///plasma membrane++…	GO:0003924///GTPase activity+++GO:0017034///Rap guanyl-nucleotide exchange factor activity+++GO:0044877///protein-containing complex binding+++GO:0017016///Ras GTPase binding+++GO:0005515///protein binding+++GO:0008565///protein transporter activity+++GO:0000166///nucleotide binding+++GO:0005525///GTP binding	GO:1905451///positive regulation of Fc-gamma receptor signaling pathway involved in phagocytosis+++GO:0010976///positive regulation of neuron projection development+++GO:0007264///small GTPase mediated signal transduction+++GO:2000301///negative regulation of synaptic vesicle exocytosis+++GO:0097421///liver regeneration+++GO:0015031///protein transport+++GO:0097327///response to antineoplastic ag…
110006	K01195	ENSMUSG00000025534	'Gusb'	mRNA	0.667735	2.26732e-08	41.45	29.6467	41.27	30.05	40.7	28.87	42.38	30.02	01100///Metabolic pathways+++00983///Drug metabolism - other enzymes+++00531///Glycosaminoglycan degradation+++01110///Biosynthesis of secondary metabolites+++00860///Porphyrin and chlorophyll metabolism+++00040///Pentose and glucuronate interconversions+++04142///Lysosome+++00944///Flavone and flavonol biosynthesis	H00421///Mucopolysaccharidosis (MPS)+++H00132///Mucopolysaccharidosis type VII (MPS7)	M00077///Chondroitin sulfate degradation+++M00014///Glucuronate pathway (uronate pathway)+++M00076///Dermatan sulfate degradation+++M00078///Heparan sulfate degradation+++M00129///Ascorbate biosynthesis, animals, glucose-1P => ascorbate	R07818///G13040 + H2O <=> G09660 + D-Glucuronate+++R04979///Bilirubin beta-diglucuronide glucuronosohydrolase Bilirubin beta-diglucuronide + 2 H2O + 3 Reduced acceptor <=> D-Urobilinogen + 2 D-Glucuronate + 3 Acceptor+++R08127///beta-D-glucuronoside glucuronosohydrolase Luteolin 7-O-[beta-D-glucuronosyl-(1->2)-beta-D-glucuronide]-4'-O-beta-D-glucuronide + H2O <=> Luteolin 7-O-[beta-D-glucuronosyl…	GO:0005615///extracellular space+++GO:0005764///lysosome+++GO:0005783///endoplasmic reticulum+++GO:0043231///intracellular membrane-bounded organelle	GO:0004566///beta-glucuronidase activity+++GO:0016798///hydrolase activity, acting on glycosyl bonds+++GO:0030246///carbohydrate binding+++GO:0005102///signaling receptor binding+++GO:0004553///hydrolase activity, hydrolyzing O-glycosyl compounds+++GO:0016787///hydrolase activity+++GO:0019904///protein domain specific binding	GO:0008152///metabolic process+++GO:0005975///carbohydrate metabolic process+++GO:0019391///glucuronoside catabolic process
110052	K17046	ENSMUSG00000021377	'Dek'	mRNA	-0.892555	0.00585423	12.1533	25.4933	17.06	27.63	9.4	26.78	10	22.07					GO:0043292///contractile fiber+++GO:0005634///nucleus	GO:0042393///histone binding+++GO:0003677///DNA binding	GO:0006325///chromatin organization+++GO:2001032///regulation of double-strand break repair via nonhomologous end joining+++GO:2000779///regulation of double-strand break repair
110119	K01809	ENSMUSG00000032306	'Mpi'	mRNA	0.472624	0.00542861	35.3733	29.0233	34.18	27.75	34.4	27.75	37.54	31.57	00520///Amino sugar and nucleotide sugar metabolism+++00051///Fructose and mannose metabolism+++01100///Metabolic pathways+++01110///Biosynthesis of secondary metabolites+++01130///Biosynthesis of antibiotics	H00118///Congenital disorders of glycosylation (CDG) type I	M00114///Ascorbate biosynthesis, plants, glucose-6P => ascorbate	R01819///D-mannose-6-phosphate aldose-ketose-isomerase D-Mannose 6-phosphate <=> beta-D-Fructose 6-phosphate	GO:0005737///cytoplasm	GO:0004476///mannose-6-phosphate isomerase activity+++GO:0046872///metal ion binding+++GO:0008270///zinc ion binding+++GO:0016853///isomerase activity	GO:0000032///cell wall mannoprotein biosynthetic process+++GO:0005975///carbohydrate metabolic process+++GO:0061619///glycolytic process from mannose through fructose-6-phosphate+++GO:0061611///mannose to fructose-6-phosphate metabolic process+++GO:0009298///GDP-mannose biosynthetic process+++GO:0006486///protein glycosylation
110147	K11420	ENSMUSG00000013787	'Ehmt2'	mRNA	0.342719	0.00498888	49.8567	44.63	49.27	44.51	51.74	44.99	48.56	44.39	04211///Longevity regulating pathway+++00310///Lysine degradation	H00907///Kleefstra syndrome		R03938///S-Adenosyl-L-methionine:histone-L-lysine N6-methyltransferase S-Adenosyl-L-methionine + Histone-L-lysine <=> S-Adenosyl-L-homocysteine + Histone N6-methyl-L-lysine+++R04866///S-adenosyl-L-methionine:cytochrome-c-L-lysine N6-methyltransferase S-Adenosyl-L-methionine + Protein N6-methyl-L-lysine <=> S-Adenosyl-L-homocysteine + Protein N6,N6-dimethyl-L-lysine+++R04867///S-adenosyl-L-methion…	GO:0005694///chromosome+++GO:0016607///nuclear speck+++GO:0005730///nucleolus+++GO:0005654///nucleoplasm+++GO:0005634///nucleus+++GO:0000790///nuclear chromatin	GO:0018024///histone-lysine N-methyltransferase activity+++GO:0016740///transferase activity+++GO:0008270///zinc ion binding+++GO:0046974///histone methyltransferase activity (H3-K9 specific)+++GO:0046976///histone methyltransferase activity (H3-K27 specific)+++GO:0016279///protein-lysine N-methyltransferase activity+++GO:0005515///protein binding+++GO:0046872///metal ion binding+++GO:0002039///p…	GO:0009267///cellular response to starvation+++GO:0016571///histone methylation+++GO:1902902///negative regulation of autophagosome assembly+++GO:0071314///cellular response to cocaine+++GO:0048665///neuron fate specification+++GO:0007286///spermatid development+++GO:0045471///response to ethanol+++GO:0060992///response to fungicide+++GO:0070734///histone H3-K27 methylation+++GO:0051567///histone…
110175	K00682	ENSMUSG00000002797	'Ggct'	mRNA	-0.932202	0.00102979	16.2733	32.5567	18.11	28.34	12.82	34.73	17.89	34.6	01100///Metabolic pathways+++00480///Glutathione metabolism			R03749///(5-L-glutamyl)-L-amino-acid gamma-glutamyl cyclotransferase (5-oxoproline-forming) (5-L-Glutamyl)-L-amino acid <=> 5-Oxoproline + L-Amino acid+++R02743///gamma-L-glutamyl-L-cysteine gamma-glutamyl cyclotransferase (5-oxoproline-forming) gamma-L-Glutamyl-L-cysteine <=> 5-Oxoproline + L-Cysteine	GO:0005829///cytosol	GO:0003839///gamma-glutamylcyclotransferase activity+++GO:0042803///protein homodimerization activity+++GO:0016829///lyase activity	GO:0001836///release of cytochrome c from mitochondria
110198	K15303	ENSMUSG00000028743	'Akr7a5'	mRNA	0.839442	9.89662e-05	16.0633	10.15	17.25	11.61	15.85	8.58	15.09	10.26	00980///Metabolism of xenobiotics by cytochrome P450			R09412///Aflatoxin B1 dialdehyde <=> 1,2,3,4-Tetrahydro-alpha,7-dihydroxy-beta-(hydroxymethyl)-9-methoxy-3,4-dioxocyclopenta[c][1]benzopyran-6-propanal+++R09414///1,2,3,4-Tetrahydro-alpha,7-dihydroxy-beta-(hydroxymethyl)-9-methoxy-3,4-dioxocyclopenta[c][1]benzopyran-6-propanal <=> 6-[2,3-Dihydroxy-1-(hydroxymethyl)propyl]-1,2-dihydro-7-hydroxy-9-methoxy-cyclopenta[c][1]benzopyran-3,4-dione+++R094…	GO:0005829///cytosol+++GO:0005739///mitochondrion+++GO:0005794///Golgi apparatus+++GO:0005737///cytoplasm	GO:0019119///phenanthrene-9,10-epoxide hydrolase activity+++GO:0004032///alditol:NADP+ 1-oxidoreductase activity+++GO:0016491///oxidoreductase activity	GO:0044598///doxorubicin metabolic process+++GO:0044597///daunorubicin metabolic process+++GO:0055114///oxidation-reduction process
110213	K21889	ENSMUSG00000023010	'Tmbim6'	mRNA	0.516264	0.000208478	316.323	250.383	304.07	254.87	345.85	252.5	299.05	243.78					GO:0005737///cytoplasm+++GO:0031966///mitochondrial membrane+++GO:0016021///integral component of membrane+++GO:0016020///membrane+++GO:0005783///endoplasmic reticulum+++GO:0005789///endoplasmic reticulum membrane	GO:0031625///ubiquitin protein ligase binding+++GO:0060698///endoribonuclease inhibitor activity+++GO:0019899///enzyme binding	GO:0033119///negative regulation of RNA splicing+++GO:1990441///negative regulation of transcription from RNA polymerase II promoter in response to endoplasmic reticulum stress+++GO:0034976///response to endoplasmic reticulum stress+++GO:0034620///cellular response to unfolded protein+++GO:1902236///negative regulation of endoplasmic reticulum stress-induced intrinsic apoptotic signaling pathway+…
110253		ENSMUSG00000033088	'Triobp'	mRNA	0.420358	0.004859	69.61	58.69	78.42	60.08	65.93	58.95	64.48	57.04					GO:0030496///midbody+++GO:0120044///stereocilium base+++GO:0032420///stereocilium+++GO:0015629///actin cytoskeleton+++GO:0032437///cuticular plate+++GO:0005634///nucleus+++GO:0005856///cytoskeleton+++GO:0005815///microtubule organizing center+++GO:0005737///cytoplasm+++GO:0120043///stereocilium shaft	GO:0031625///ubiquitin protein ligase binding+++GO:0003779///actin binding+++GO:0051015///actin filament binding	GO:1900026///positive regulation of substrate adhesion-dependent cell spreading+++GO:0007605///sensory perception of sound+++GO:0051301///cell division+++GO:0060088///auditory receptor cell stereocilium organization+++GO:0032956///regulation of actin cytoskeleton organization+++GO:0051017///actin filament bundle assembly+++GO:0007049///cell cycle
110310	K07605	ENSMUSG00000023039	'Krt7'	mRNA	1.20149	0.0496253	133.857	66.6833	47.62	57.84	200.1	77.44	153.85	64.77		H00670///Monilethrix+++H00684///Pachyonychia congenita+++H00649///Ectodermal dysplasia, pure hair-nail type (HNED)+++H00724///White sponge nevus+++H00584///Epidermolysis bullosa simplex+++H00707///Ichthyosis hystrix, Curth-Macklin type+++H00693///Ichthyosis bullosa of Siemens+++H00717///Striate palmoplantar keratoderma+++H00726///Meesmann corneal dystrophy+++H00672///Pseudofolliculitis barbae+++H…			GO:0005737///cytoplasm+++GO:0045095///keratin filament+++GO:0005882///intermediate filament	GO:0005198///structural molecule activity+++GO:0005515///protein binding
110323	K02267	ENSMUSG00000036751	'Cox6b1'	mRNA	0.422483	0.0407856	438.573	372.993	387.58	377.6	443.65	348.78	484.49	392.6	04260///Cardiac muscle contraction+++00190///Oxidative phosphorylation+++01100///Metabolic pathways+++04714///Thermogenesis	H01368///Cytochrome c oxidase (COX) deficiency	M00154///Cytochrome c oxidase		GO:0005739///mitochondrion+++GO:0005743///mitochondrial inner membrane+++GO:0045277///respiratory chain complex IV+++GO:0005758///mitochondrial intermembrane space	GO:0005515///protein binding
110351	K17700	ENSMUSG00000041351	'Rap1gap'	mRNA	2.00655	0.00101586	5.49333	1.52667	2.63	0.98	5.2	1.3	8.65	2.3	04015///Rap1 signaling pathway				GO:0005794///Golgi apparatus+++GO:0016020///membrane+++GO:0005769///early endosome+++GO:0030424///axon+++GO:0000139///Golgi membrane+++GO:0043025///neuronal cell body+++GO:0030425///dendrite+++GO:0005829///cytosol	GO:0005515///protein binding+++GO:0005096///GTPase activator activity+++GO:0042803///protein homodimerization activity+++GO:0017016///Ras GTPase binding+++GO:0030695///GTPase regulator activity	GO:0050766///positive regulation of phagocytosis+++GO:0022409///positive regulation of cell-cell adhesion+++GO:0045665///negative regulation of neuron differentiation+++GO:1990792///cellular response to glial cell derived neurotrophic factor+++GO:0051056///regulation of small GTPase mediated signal transduction+++GO:1904442///negative regulation of thyroid gland epithelial cell proliferation+++GO…
110355	K00910	ENSMUSG00000024858	'Grk2'	mRNA	0.359154	0.00585423	32.7333	28.96	33.61	29.54	33.89	28.9	30.7	28.44	04062///Chemokine signaling pathway+++04144///Endocytosis+++04340///Hedgehog signaling pathway+++04745///Phototransduction - fly+++04740///Olfactory transduction+++04724///Glutamatergic synapse				GO:0016020///membrane+++GO:0005737///cytoplasm+++GO:0043197///dendritic spine+++GO:0016323///basolateral plasma membrane+++GO:0005929///cilium+++GO:0005634///nucleus+++GO:0043198///dendritic shaft+++GO:0045121///membrane raft+++GO:0030424///axon+++GO:0016324///apical plasma membrane+++GO:0005739///mitochondrion+++GO:0005886///plasma membrane+++GO:0005901///caveola+++GO:0045202///synapse+++GO:0005…	GO:0004672///protein kinase activity+++GO:0016301///kinase activity+++GO:0004674///protein serine/threonine kinase activity+++GO:0005515///protein binding+++GO:0031850///delta-type opioid receptor binding+++GO:0097110///scaffold protein binding+++GO:0004703///G protein-coupled receptor kinase activity+++GO:0001664///G protein-coupled receptor binding+++GO:0000166///nucleotide binding+++GO:0031755…	GO:1904058///positive regulation of sensory perception of pain+++GO:0045744///negative regulation of G protein-coupled receptor signaling pathway+++GO:0007165///signal transduction+++GO:0048146///positive regulation of fibroblast proliferation+++GO:0006468///protein phosphorylation+++GO:0046718///viral entry into host cell+++GO:0060048///cardiac muscle contraction+++GO:0071333///cellular response…
110558	K06751		'H2-Q9'	mRNA	-2.56632	4.03234e-06	0.763333	4.99	1.01	5.39	1.01	4.73	0.27	4.85	04612///Antigen processing and presentation+++04145///Phagosome+++04144///Endocytosis+++04218///Cellular senescence+++04514///Cell adhesion molecules (CAMs)	H01713///Diffuse panbronchiolitis+++H01507///Seronegative arthritis (SpA)+++H00344///Leprosy+++H01694///Stevens-Johnson syndrome and toxic epidermal necrolysis+++H01674///Ankylosing spondylitis+++H01476///Behcet disease			GO:0042612///MHC class I protein complex+++GO:0071556///integral component of lumenal side of endoplasmic reticulum membrane+++GO:0009897///external side of plasma membrane+++GO:0016020///membrane+++GO:0030670///phagocytic vesicle membrane+++GO:0005886///plasma membrane+++GO:0032398///MHC class Ib protein complex+++GO:0009986///cell surface+++GO:0016021///integral component of membrane	GO:0042605///peptide antigen binding+++GO:0005102///signaling receptor binding	GO:0071346///cellular response to interferon-gamma+++GO:0001916///positive regulation of T cell mediated cytotoxicity+++GO:0002476///antigen processing and presentation of endogenous peptide antigen via MHC class Ib+++GO:0006955///immune response+++GO:0032729///positive regulation of interferon-gamma production+++GO:0051607///defense response to virus+++GO:0002376///immune system process+++GO:000…
110749	K10751	ENSMUSG00000022945	'Chaf1b'	mRNA	-1.00617	0.000189063	29.5933	66.84	38.52	59.47	27.69	76.69	22.57	64.36					GO:0005654///nucleoplasm+++GO:0000790///nuclear chromatin+++GO:0005634///nucleus+++GO:0032991///protein-containing complex+++GO:0033186///CAF-1 complex	GO:0005515///protein binding+++GO:0042393///histone binding	GO:0006281///DNA repair+++GO:0006335///DNA replication-dependent nucleosome assembly+++GO:0006974///cellular response to DNA damage stimulus+++GO:0007049///cell cycle+++GO:0006260///DNA replication+++GO:0031497///chromatin assembly
110751	K08616	ENSMUSG00000027318	'Adam33'	mRNA	2.00898	0.000167869	1.78667	0.583333	0.98	0.55	2.39	0.44	1.99	0.76		H00079///Asthma			GO:0016021///integral component of membrane+++GO:0016020///membrane	GO:0046872///metal ion binding+++GO:0004222///metalloendopeptidase activity+++GO:0016787///hydrolase activity+++GO:0008233///peptidase activity+++GO:0008237///metallopeptidase activity+++GO:0008270///zinc ion binding	GO:0007229///integrin-mediated signaling pathway+++GO:0042127///regulation of cell proliferation+++GO:0042035///regulation of cytokine biosynthetic process+++GO:0006508///proteolysis
110796	K09236	ENSMUSG00000046982	'Tshz1'	mRNA	-1.19411	2.70492e-12	7.88	20.44	8.87	18.52	7.77	23.01	7	19.79	04391///Hippo signaling pathway - fly	H02115///Congenital aural atresia			GO:0005634///nucleus	GO:0003677///DNA binding+++GO:0003676///nucleic acid binding+++GO:0005515///protein binding+++GO:0001227///DNA-binding transcription repressor activity, RNA polymerase II-specific+++GO:0046872///metal ion binding+++GO:0003682///chromatin binding	GO:0009952///anterior/posterior pattern specification+++GO:0000122///negative regulation of transcription by RNA polymerase II+++GO:0007275///multicellular organism development+++GO:0010468///regulation of gene expression+++GO:0006357///regulation of transcription by RNA polymerase II+++GO:0042474///middle ear morphogenesis+++GO:0060023///soft palate development
110854	K17605	ENSMUSG00000039515	'Ptpa'	mRNA	0.369227	0.0163684	69.9833	61.6167	71.42	67.97	71.25	58.81	67.28	58.07					GO:0005737///cytoplasm+++GO:0005654///nucleoplasm+++GO:0034704///calcium channel complex+++GO:0005634///nucleus+++GO:0000159///protein phosphatase type 2A complex	GO:0016887///ATPase activity+++GO:0005524///ATP binding+++GO:0042803///protein homodimerization activity+++GO:0008160///protein tyrosine phosphatase activator activity+++GO:0003755///peptidyl-prolyl cis-trans isomerase activity+++GO:0019888///protein phosphatase regulator activity+++GO:0051721///protein phosphatase 2A binding+++GO:0005102///signaling receptor binding	GO:0035308///negative regulation of protein dephosphorylation+++GO:0043065///positive regulation of apoptotic process+++GO:0035307///positive regulation of protein dephosphorylation+++GO:0032515///negative regulation of phosphoprotein phosphatase activity+++GO:0032516///positive regulation of phosphoprotein phosphatase activity+++GO:0043666///regulation of phosphoprotein phosphatase activity
110862	K04928	ENSMUSG00000056258	'Kcnq3'	mRNA	-2.39001	0.0208695	0.0666667	0.593333	0.07	0.13	0.07	0.71	0.06	0.94	04725///Cholinergic synapse	H00806///Benign familial neonatal and infantile epilepsies			GO:0045121///membrane raft+++GO:0043025///neuronal cell body+++GO:0016020///membrane+++GO:0033268///node of Ranvier+++GO:0008076///voltage-gated potassium channel complex+++GO:0005886///plasma membrane+++GO:0036477///somatodendritic compartment+++GO:0043194///axon initial segment+++GO:0030425///dendrite+++GO:0043005///neuron projection+++GO:0009986///cell surface+++GO:0016021///integral component…	GO:0005516///calmodulin binding+++GO:0005244///voltage-gated ion channel activity+++GO:0031625///ubiquitin protein ligase binding+++GO:0044325///ion channel binding+++GO:0019901///protein kinase binding+++GO:0005216///ion channel activity+++GO:0005267///potassium channel activity+++GO:0005249///voltage-gated potassium channel activity+++GO:0005251///delayed rectifier potassium channel activity	GO:0006813///potassium ion transport+++GO:0055085///transmembrane transport+++GO:0071805///potassium ion transmembrane transport+++GO:0071242///cellular response to ammonium ion+++GO:0060081///membrane hyperpolarization+++GO:0034220///ion transmembrane transport+++GO:0034765///regulation of ion transmembrane transport+++GO:0006811///ion transport
11305	K05642	ENSMUSG00000026944	'Abca2'	mRNA	0.995916	0.000717503	4.60333	2.61667	3.7	2.79	4.84	2.06	5.27	3	02010///ABC transporters+++04142///Lysosome				GO:0005765///lysosomal membrane+++GO:0043231///intracellular membrane-bounded organelle+++GO:0031410///cytoplasmic vesicle+++GO:0005815///microtubule organizing center+++GO:0010008///endosome membrane+++GO:0005764///lysosome+++GO:0016021///integral component of membrane+++GO:0016020///membrane+++GO:0005768///endosome	GO:0016887///ATPase activity+++GO:0042626///ATPase activity, coupled to transmembrane movement of substances+++GO:0000166///nucleotide binding+++GO:0005319///lipid transporter activity+++GO:0005524///ATP binding	GO:0006869///lipid transport+++GO:0006357///regulation of transcription by RNA polymerase II+++GO:0055085///transmembrane transport+++GO:0042632///cholesterol homeostasis+++GO:0032383///regulation of intracellular cholesterol transport+++GO:0070723///response to cholesterol+++GO:0048545///response to steroid hormone
11306	K05662	ENSMUSG00000031333	'Abcb7'	mRNA	-0.850503	0.00344521	1.28333	2.62	1.45	2.31	1.32	3.14	1.08	2.41	02010///ABC transporters	H00982///Sideroblastic anemia			GO:0016021///integral component of membrane+++GO:0005739///mitochondrion+++GO:0016020///membrane+++GO:0005743///mitochondrial inner membrane	GO:0005524///ATP binding+++GO:0042626///ATPase activity, coupled to transmembrane movement of substances+++GO:0016887///ATPase activity+++GO:0000166///nucleotide binding	GO:0006879///cellular iron ion homeostasis+++GO:0055085///transmembrane transport
11409	K00248	ENSMUSG00000029545	'Acads'	mRNA	0.453623	0.0299267	16.0267	13.2833	15.88	13.4	16.73	11.91	15.47	14.54	01100///Metabolic pathways+++00280///Valine, leucine and isoleucine degradation+++01120///Microbial metabolism in diverse environments+++01212///Fatty acid metabolism+++01200///Carbon metabolism+++00650///Butanoate metabolism+++00071///Fatty acid degradation+++01110///Biosynthesis of secondary metabolites	H01980///SCAD deficiency+++H00525///Disorders of mitochondrial fatty-acid oxidation		R01175///butanoyl-CoA:electron-transfer flavoprotein 2,3-oxidoreductase Butanoyl-CoA + FAD <=> FADH2 + Crotonoyl-CoA+++R02661///2-methylpropanoyl-CoA:(acceptor) 2,3-oxidoreductase 2-Methylpropanoyl-CoA + Acceptor <=> 2-Methylprop-2-enoyl-CoA + Reduced acceptor+++R01178///short-chain acyl-CoA:electron-transfer flavoprotein 2,3-oxidoreductase Short-chain acyl-CoA + Electron-transferring flavoprotei…	GO:0005759///mitochondrial matrix+++GO:0005739///mitochondrion+++GO:0031966///mitochondrial membrane+++GO:0005654///nucleoplasm	GO:0016491///oxidoreductase activity+++GO:0004085///butyryl-CoA dehydrogenase activity+++GO:0050660///flavin adenine dinucleotide binding+++GO:0003995///acyl-CoA dehydrogenase activity+++GO:0016627///oxidoreductase activity, acting on the CH-CH group of donors+++GO:0000062///fatty-acyl-CoA binding	GO:0055114///oxidation-reduction process+++GO:0051289///protein homotetramerization+++GO:0033539///fatty acid beta-oxidation using acyl-CoA dehydrogenase+++GO:0046359///butyrate catabolic process+++GO:0006631///fatty acid metabolic process+++GO:0006629///lipid metabolic process
11421	K01283	ENSMUSG00000020681	'Ace'	mRNA	1.13161	3.74415e-05	5.03333	2.63	4.3	3.2	5.83	2.3	4.97	2.39	04614///Renin-angiotensin system+++04924///Renin secretion	H00083///Allograft rejection+++H01456///Diabetic nephropathy+++H01457///Diabetic retinopathy+++H00575///Renal tubular dysgenesis			GO:0005615///extracellular space+++GO:0005768///endosome+++GO:0005737///cytoplasm+++GO:0031982///vesicle+++GO:0097225///sperm midpiece+++GO:0016021///integral component of membrane+++GO:0005576///extracellular region+++GO:0016020///membrane+++GO:0009925///basal plasma membrane+++GO:0005764///lysosome+++GO:0031526///brush border membrane+++GO:0070062///extracellular exosome+++GO:0005886///plasma m…	GO:0008240///tripeptidyl-peptidase activity+++GO:0051019///mitogen-activated protein kinase binding+++GO:0031404///chloride ion binding+++GO:0070573///metallodipeptidase activity+++GO:0008239///dipeptidyl-peptidase activity+++GO:0008241///peptidyl-dipeptidase activity+++GO:0004180///carboxypeptidase activity+++GO:0008238///exopeptidase activity+++GO:0031434///mitogen-activated protein kinase kina…	GO:2000170///positive regulation of peptidyl-cysteine S-nitrosylation+++GO:0031100///animal organ regeneration+++GO:0010608///posttranscriptional regulation of gene expression+++GO:1900086///positive regulation of peptidyl-tyrosine autophosphorylation+++GO:0009792///embryo development ending in birth or egg hatching+++GO:0032092///positive regulation of protein binding+++GO:0071838///cell prolife…
11429	K01681	ENSMUSG00000022477	'Aco2'	mRNA	0.321031	0.0493252	101.267	92.1133	93.62	91.84	106.85	90.7	103.33	93.8	01130///Biosynthesis of antibiotics+++01200///Carbon metabolism+++01100///Metabolic pathways+++01230///Biosynthesis of amino acids+++01120///Microbial metabolism in diverse environments+++00020///Citrate cycle (TCA cycle)+++00720///Carbon fixation pathways in prokaryotes+++01210///2-Oxocarboxylic acid metabolism+++00630///Glyoxylate and dicarboxylate metabolism+++01110///Biosynthesis of secondary…		M00009///Citrate cycle (TCA cycle, Krebs cycle)+++M00012///Glyoxylate cycle+++M00740///Methylaspartate cycle+++M00010///Citrate cycle, first carbon oxidation, oxaloacetate => 2-oxoglutarate+++M00173///Reductive citrate cycle (Arnon-Buchanan cycle)	R01324///citrate hydroxymutase Citrate <=> Isocitrate+++R01325///citrate hydro-lyase (cis-aconitate-forming) Citrate <=> cis-Aconitate + H2O+++R01900///isocitrate hydro-lyase (cis-aconitate-forming) Isocitrate <=> cis-Aconitate + H2O	GO:0043209///myelin sheath+++GO:0005739///mitochondrion+++GO:0005829///cytosol	GO:0051539///4 iron, 4 sulfur cluster binding+++GO:0016829///lyase activity+++GO:0003994///aconitate hydratase activity+++GO:0005506///iron ion binding+++GO:0046872///metal ion binding+++GO:0051538///3 iron, 4 sulfur cluster binding+++GO:0051536///iron-sulfur cluster binding	GO:0001889///liver development+++GO:0006099///tricarboxylic acid cycle+++GO:0035900///response to isolation stress+++GO:0006102///isocitrate metabolic process+++GO:0006101///citrate metabolic process
11431	K14394	ENSMUSG00000044573	'Acp1'	mRNA	-0.32177	0.0373079	18.6133	26.2667	20.19	25.52	17.27	27.14	18.38	26.14	00740///Riboflavin metabolism+++01100///Metabolic pathways+++00730///Thiamine metabolism			R00548///riboflavin-5-phosphate phosphohydrolase FMN + H2O <=> Riboflavin + Orthophosphate+++R02135///thiamin monophosphate phosphohydrolase Thiamin monophosphate + H2O <=> Thiamine + Orthophosphate	GO:0009898///cytoplasmic side of plasma membrane+++GO:0005829///cytosol+++GO:0005737///cytoplasm+++GO:0042383///sarcolemma	GO:0003993///acid phosphatase activity+++GO:0016791///phosphatase activity+++GO:0004726///non-membrane spanning protein tyrosine phosphatase activity+++GO:0016787///hydrolase activity+++GO:0004721///phosphoprotein phosphatase activity+++GO:0004725///protein tyrosine phosphatase activity	GO:0006470///protein dephosphorylation+++GO:0035335///peptidyl-tyrosine dephosphorylation
114602		ENSMUSG00000010044	'Zmynd10'	mRNA	4.44128	0.0082332	0.31	0.02	0.24	0	0.38	0.03	0.31	0.03	04150///mTOR signaling pathway				GO:0005815///microtubule organizing center+++GO:0005737///cytoplasm+++GO:0016324///apical plasma membrane+++GO:0016020///membrane+++GO:0034451///centriolar satellite+++GO:0005856///cytoskeleton+++GO:0005886///plasma membrane	GO:0046872///metal ion binding+++GO:0003674///molecular_function	GO:0036158///outer dynein arm assembly+++GO:0036159///inner dynein arm assembly+++GO:0044458///motile cilium assembly+++GO:1905505///positive regulation of motile cilium assembly
114679		ENSMUSG00000075702	'Selenom'	mRNA	0.600419	0.0208334	189.067	141.907	159.92	135.45	197.91	123.7	209.37	166.57					GO:0005783///endoplasmic reticulum+++GO:0048471///perinuclear region of cytoplasm+++GO:0005794///Golgi apparatus+++GO:0005737///cytoplasm	GO:0003674///molecular_function	GO:0042445///hormone metabolic process+++GO:0035934///corticosterone secretion+++GO:0035264///multicellular organism growth+++GO:0060612///adipose tissue development+++GO:0010269///response to selenium ion
114714	K10870	ENSMUSG00000007646	'Rad51c'	mRNA	-1.33187	0.0306171	0.62	1.87	0.72	1.34	0.63	2.79	0.51	1.48	03440///Homologous recombination+++03460///Fanconi anemia pathway	H00238///Fanconi anemia			GO:0048471///perinuclear region of cytoplasm+++GO:0005657///replication fork+++GO:0033063///Rad51B-Rad51C-Rad51D-XRCC2 complex+++GO:0005737///cytoplasm+++GO:0005739///mitochondrion+++GO:0043231///intracellular membrane-bounded organelle+++GO:0030054///cell junction+++GO:0005829///cytosol+++GO:0048476///Holliday junction resolvase complex+++GO:0005634///nucleus+++GO:0033065///Rad51C-XRCC3 complex	GO:0008821///crossover junction endodeoxyribonuclease activity+++GO:0008094///DNA-dependent ATPase activity+++GO:0005524///ATP binding+++GO:0003677///DNA binding+++GO:0000400///four-way junction DNA binding+++GO:0005515///protein binding+++GO:0000166///nucleotide binding	GO:0006310///DNA recombination+++GO:0000722///telomere maintenance via recombination+++GO:0006974///cellular response to DNA damage stimulus+++GO:0007131///reciprocal meiotic recombination+++GO:0010971///positive regulation of G2/M transition of mitotic cell cycle+++GO:0000724///double-strand break repair via homologous recombination+++GO:0007141///male meiosis I+++GO:0007066///female meiosis sis…
114741		ENSMUSG00000035726	'Supt16'	mRNA	-0.509855	0.00300888	11.67	18.8433	12.97	19.85	11.63	19.55	10.41	17.13					GO:0035101///FACT complex+++GO:0005694///chromosome+++GO:0005634///nucleus	GO:0031491///nucleosome binding+++GO:0042393///histone binding	GO:0006974///cellular response to DNA damage stimulus+++GO:0006281///DNA repair+++GO:0006260///DNA replication+++GO:0032968///positive regulation of transcription elongation from RNA polymerase II promoter+++GO:0034724///DNA replication-independent nucleosome organization+++GO:0006368///transcription elongation from RNA polymerase II promoter
11490	K06836	ENSMUSG00000028041	'Adam15'	mRNA	0.55389	0.00794796	104.973	81.0633	118.94	95.72	100.14	73.06	95.84	74.41					GO:0012505///endomembrane system+++GO:0001669///acrosomal vesicle+++GO:0070062///extracellular exosome+++GO:0005929///cilium+++GO:0009986///cell surface+++GO:0042995///cell projection+++GO:0005615///extracellular space+++GO:0016021///integral component of membrane+++GO:0005912///adherens junction+++GO:0030054///cell junction+++GO:0031514///motile cilium+++GO:0016020///membrane+++GO:0031410///cyto…	GO:0005178///integrin binding+++GO:0008233///peptidase activity+++GO:0017124///SH3 domain binding+++GO:0008237///metallopeptidase activity+++GO:0016787///hydrolase activity+++GO:0004222///metalloendopeptidase activity+++GO:0005515///protein binding+++GO:0046872///metal ion binding	GO:0001953///negative regulation of cell-matrix adhesion+++GO:0060317///cardiac epithelial to mesenchymal transition+++GO:1904628///cellular response to phorbol 13-acetate 12-myristate+++GO:0030336///negative regulation of cell migration+++GO:0006508///proteolysis+++GO:0045087///innate immune response+++GO:1990910///response to hypobaric hypoxia+++GO:0030574///collagen catabolic process+++GO:0042…
11518	K18622	ENSMUSG00000029106	'Add1'	mRNA	0.406984	0.000797334	80.6733	68.9967	88.11	70.65	77.25	68.04	76.66	68.3		H01097///Spastic quadriplegic cerebral palsy			GO:0048471///perinuclear region of cytoplasm+++GO:0005886///plasma membrane+++GO:0005913///cell-cell adherens junction+++GO:0030425///dendrite+++GO:0014069///postsynaptic density+++GO:0005654///nucleoplasm+++GO:0043197///dendritic spine+++GO:0008290///F-actin capping protein complex+++GO:0044853///plasma membrane raft+++GO:0045202///synapse+++GO:0005737///cytoplasm+++GO:0016020///membrane+++GO:00…	GO:0003779///actin binding+++GO:0008134///transcription factor binding+++GO:0005198///structural molecule activity+++GO:0051015///actin filament binding+++GO:0042803///protein homodimerization activity+++GO:0005516///calmodulin binding+++GO:0030507///spectrin binding+++GO:0046982///protein heterodimerization activity+++GO:0042608///T cell receptor binding	GO:0030218///erythrocyte differentiation+++GO:0048873///homeostasis of number of cells within a tissue+++GO:0030837///negative regulation of actin filament polymerization+++GO:0000902///cell morphogenesis+++GO:0001701///in utero embryonic development+++GO:1903142///positive regulation of establishment of endothelial barrier+++GO:0071300///cellular response to retinoic acid+++GO:1903393///positive…
11519	K18622	ENSMUSG00000030000	'Add2'	mRNA	0.75033	0.0162952	1.75333	1.17	1.6	1.22	1.7	0.96	1.96	1.33		H01097///Spastic quadriplegic cerebral palsy			GO:0005737///cytoplasm+++GO:0098978///glutamatergic synapse+++GO:0005856///cytoskeleton+++GO:0014069///postsynaptic density+++GO:0044853///plasma membrane raft+++GO:0005886///plasma membrane+++GO:0098794///postsynapse+++GO:0016020///membrane+++GO:0008290///F-actin capping protein complex+++GO:0031410///cytoplasmic vesicle	GO:0005198///structural molecule activity+++GO:0003779///actin binding+++GO:0019901///protein kinase binding+++GO:0046982///protein heterodimerization activity+++GO:0051015///actin filament binding+++GO:0005516///calmodulin binding+++GO:0042803///protein homodimerization activity+++GO:0030507///spectrin binding	GO:0051016///barbed-end actin filament capping+++GO:0032092///positive regulation of protein binding+++GO:0007416///synapse assembly+++GO:0050901///leukocyte tethering or rolling+++GO:0006811///ion transport+++GO:0030097///hemopoiesis+++GO:0051017///actin filament bundle assembly+++GO:0050900///leukocyte migration+++GO:0065003///protein-containing complex assembly
11565	K01939	ENSMUSG00000011148	'Adssl1'	mRNA	0.755014	0.0286555	4.75333	3.20667	3.99	3.12	4.48	3.25	5.79	3.25	01100///Metabolic pathways+++00230///Purine metabolism+++00250///Alanine, aspartate and glutamate metabolism	H00594///Distal myopathy	M00049///Adenine ribonucleotide biosynthesis, IMP => ADP,ATP	R01135///IMP:L-aspartate ligase (GDP-forming) GTP + IMP + L-Aspartate <=> GDP + Orthophosphate + N6-(1,2-Dicarboxyethyl)-AMP	GO:0005829///cytosol+++GO:0016020///membrane+++GO:0005737///cytoplasm+++GO:0005886///plasma membrane	GO:0000287///magnesium ion binding+++GO:0004019///adenylosuccinate synthase activity+++GO:0005515///protein binding+++GO:0003924///GTPase activity+++GO:0000166///nucleotide binding+++GO:0042803///protein homodimerization activity+++GO:0005525///GTP binding+++GO:0051015///actin filament binding+++GO:0016874///ligase activity+++GO:0046872///metal ion binding	GO:0060359///response to ammonium ion+++GO:0046040///IMP metabolic process+++GO:0009168///purine ribonucleoside monophosphate biosynthetic process+++GO:0006531///aspartate metabolic process+++GO:0071257///cellular response to electrical stimulus+++GO:0006167///AMP biosynthetic process+++GO:0014850///response to muscle activity+++GO:0006541///glutamine metabolic process+++GO:0044208///'de novo' AM…
11603	K06254	ENSMUSG00000041936	'Agrn'	mRNA	0.554809	0.0335256	29.6067	22.9233	23.21	22.04	33.17	22.51	32.44	24.22	04512///ECM-receptor interaction	H00770///Congenital myasthenic syndrome			GO:0098978///glutamatergic synapse+++GO:0016021///integral component of membrane+++GO:0043083///synaptic cleft+++GO:0005796///Golgi lumen+++GO:0005886///plasma membrane+++GO:0005576///extracellular region+++GO:0042383///sarcolemma+++GO:0044295///axonal growth cone+++GO:0062023///collagen-containing extracellular matrix+++GO:0045202///synapse+++GO:0030054///cell junction+++GO:0005604///basement me…	GO:0035374///chondroitin sulfate binding+++GO:0005509///calcium ion binding+++GO:0036122///BMP binding+++GO:0005201///extracellular matrix structural constituent+++GO:0005515///protein binding+++GO:0002162///dystroglycan binding+++GO:0043236///laminin binding+++GO:0042030///ATPase inhibitor activity+++GO:0044325///ion channel binding+++GO:0043395///heparan sulfate proteoglycan binding+++GO:003369…	GO:0055117///regulation of cardiac muscle contraction+++GO:0008582///regulation of synaptic growth at neuromuscular junction+++GO:0007528///neuromuscular junction development+++GO:0001934///positive regulation of protein phosphorylation+++GO:0086036///regulation of cardiac muscle cell membrane potential+++GO:1903407///negative regulation of sodium:potassium-exchanging ATPase activity+++GO:0045887…
11651	K04456	ENSMUSG00000001729	'Akt1'	mRNA	0.370341	0.0157146	232.663	204.983	239.06	226	242.55	202	216.38	186.95	04664///Fc epsilon RI signaling pathway+++04917///Prolactin signaling pathway+++04371///Apelin signaling pathway+++04630///Jak-STAT signaling pathway+++04380///Osteoclast differentiation+++04666///Fc gamma R-mediated phagocytosis+++04152///AMPK signaling pathway+++04914///Progesterone-mediated oocyte maturation+++04662///B cell receptor signaling pathway+++04012///ErbB signaling pathway+++04910//…	H00027///Ovarian cancer+++H01909///Hypoinsulinemic hypoglycemia with hemihypertrophy (HIHGHH)+++H01649///Schizophrenia+++H00420///Familial partial lipodystrophy (FPL)+++H01222///Cowden syndrome+++H01556///Meningioma+++H01885///Megalencephaly-polymicrogyria-polydactyly-hydrocephalus syndrome (MPPH)	M00676///PI3K-Akt signaling		GO:0031982///vesicle+++GO:0005634///nucleus+++GO:0036064///ciliary basal body+++GO:0005829///cytosol+++GO:0015630///microtubule cytoskeleton+++GO:0016020///membrane+++GO:0005886///plasma membrane+++GO:0005819///spindle+++GO:0032991///protein-containing complex+++GO:0005911///cell-cell junction+++GO:0005739///mitochondrion+++GO:0005737///cytoplasm	GO:0019899///enzyme binding+++GO:0032794///GTPase activating protein binding+++GO:0019901///protein kinase binding+++GO:0016301///kinase activity+++GO:0005080///protein kinase C binding+++GO:0005515///protein binding+++GO:0071889///14-3-3 protein binding+++GO:0004672///protein kinase activity+++GO:0043325///phosphatidylinositol-3,4-bisphosphate binding+++GO:0004712///protein serine/threonine/tyro…	GO:0005975///carbohydrate metabolic process+++GO:0007281///germ cell development+++GO:0001649///osteoblast differentiation+++GO:0006979///response to oxidative stress+++GO:0035655///interleukin-18-mediated signaling pathway+++GO:0051091///positive regulation of DNA-binding transcription factor activity+++GO:1900182///positive regulation of protein localization to nucleus+++GO:1903078///positive r…
11666	K05675	ENSMUSG00000031378	'Abcd1'	mRNA	0.472587	0.0110256	11.09	9.07667	10.68	8.24	11.56	9.45	11.03	9.54	02010///ABC transporters+++04146///Peroxisome	H00176///Adrenoleukodystrophy (ALD)			GO:0005737///cytoplasm+++GO:0005764///lysosome+++GO:0005777///peroxisome+++GO:0016020///membrane+++GO:0016021///integral component of membrane+++GO:0005779///integral component of peroxisomal membrane+++GO:0048471///perinuclear region of cytoplasm+++GO:0005789///endoplasmic reticulum membrane+++GO:0005765///lysosomal membrane+++GO:0005739///mitochondrion+++GO:0005783///endoplasmic reticulum+++GO:…	GO:0005515///protein binding+++GO:0042802///identical protein binding+++GO:0042803///protein homodimerization activity+++GO:0005524///ATP binding+++GO:0016887///ATPase activity+++GO:0042626///ATPase activity, coupled to transmembrane movement of substances+++GO:0043531///ADP binding+++GO:0019899///enzyme binding+++GO:0015607///fatty-acyl-CoA transmembrane transporter activity+++GO:0000166///nucle…	GO:0032000///positive regulation of fatty acid beta-oxidation+++GO:0055089///fatty acid homeostasis+++GO:1903427///negative regulation of reactive oxygen species biosynthetic process+++GO:0055092///sterol homeostasis+++GO:0007031///peroxisome organization+++GO:0002082///regulation of oxidative phosphorylation+++GO:0000038///very long-chain fatty acid metabolic process+++GO:0043217///myelin mainte…
11669	K00128	ENSMUSG00000029455	'Aldh2'	mRNA	0.620215	0.00585435	101.527	73.8167	82.61	73.91	110.35	71.49	111.62	76.05	00561///Glycerolipid metabolism+++00620///Pyruvate metabolism+++00010///Glycolysis / Gluconeogenesis+++00981///Insect hormone biosynthesis+++00053///Ascorbate and aldarate metabolism+++01110///Biosynthesis of secondary metabolites+++00280///Valine, leucine and isoleucine degradation+++00625///Chloroalkane and chloroalkene degradation+++00380///Tryptophan metabolism+++01120///Microbial metabolism …	H00162///Sjogren-Larsson syndrome+++H01611///Alcohol dependence+++H01071///Acute alcohol sensitivity	M00135///GABA biosynthesis, eukaryotes, putrescine => GABA	R00264///2,5-dioxopentanoate:NADP+ 5-oxidoreductase 2,5-Dioxopentanoate + NADP+ + H2O <=> 2-Oxoglutarate + NADPH + H++++R04506///3alpha,7alpha-Dihydroxy-5beta-cholestan-26-al:NAD+ oxidoreductase 3alpha,7alpha-Dihydroxy-5beta-cholestan-26-al + NAD+ + H2O <=> 3alpha,7alpha-Dihydroxy-5beta-cholestanate + NADH + H++++R02940///2-Propyn-1-al:NAD+ oxidoreductase 2-Propynal + NAD+ + H2O <=> Propynoate + …	GO:0005759///mitochondrial matrix+++GO:0005739///mitochondrion	GO:0051287///NAD binding+++GO:0016620///oxidoreductase activity, acting on the aldehyde or oxo group of donors, NAD or NADP as acceptor+++GO:0005515///protein binding+++GO:0004029///aldehyde dehydrogenase (NAD) activity+++GO:0016491///oxidoreductase activity+++GO:0042802///identical protein binding+++GO:0043878///glyceraldehyde-3-phosphate dehydrogenase (NAD+) (non-phosphorylating) activity+++GO:…	GO:0055114///oxidation-reduction process+++GO:0006068///ethanol catabolic process+++GO:0043066///negative regulation of apoptotic process
116733	K12196	ENSMUSG00000031913	'Vps4a'	mRNA	0.403156	0.00634532	24.7433	21.2367	24.94	21.16	25.75	21.12	23.54	21.43	04144///Endocytosis+++04217///Necroptosis		M00412///ESCRT-III complex		GO:0016020///membrane+++GO:0005774///vacuolar membrane+++GO:0031902///late endosome membrane+++GO:0030496///midbody+++GO:0090543///Flemming body+++GO:0005634///nucleus+++GO:0010008///endosome membrane+++GO:0005886///plasma membrane+++GO:0000922///spindle pole+++GO:0005769///early endosome+++GO:0005768///endosome+++GO:0005737///cytoplasm+++GO:0005829///cytosol+++GO:0048471///perinuclear region of …	GO:0016887///ATPase activity+++GO:0019904///protein domain specific binding+++GO:0044877///protein-containing complex binding+++GO:0008022///protein C-terminus binding+++GO:0017048///Rho GTPase binding+++GO:0000166///nucleotide binding+++GO:0005524///ATP binding+++GO:0016787///hydrolase activity+++GO:0005515///protein binding	GO:0034058///endosomal vesicle fusion+++GO:1903902///positive regulation of viral life cycle+++GO:1903774///positive regulation of viral budding via host ESCRT complex+++GO:0032367///intracellular cholesterol transport+++GO:0007080///mitotic metaphase plate congression+++GO:0016197///endosomal transport+++GO:1903543///positive regulation of exosomal secretion+++GO:0036258///multivesicular body as…
11674	K01623	ENSMUSG00000030695	'Aldoa'	mRNA	0.310001	0.0264847	1229.05	1125.03	1193.09	1072.09	1255.36	1127.19	1238.69	1175.8	01200///Carbon metabolism+++00051///Fructose and mannose metabolism+++00710///Carbon fixation in photosynthetic organisms+++00010///Glycolysis / Gluconeogenesis+++00680///Methane metabolism+++01110///Biosynthesis of secondary metabolites+++01100///Metabolic pathways+++01130///Biosynthesis of antibiotics+++00030///Pentose phosphate pathway+++01120///Microbial metabolism in diverse environments+++0…	H01762///Muscle glycogen storage disease+++H01952///Glycogen storage disease type XII+++H00071///Hereditary fructose intolerance+++H00069///Glycogen storage diseases (GSD)	M00003///Gluconeogenesis, oxaloacetate => fructose-6P+++M00167///Reductive pentose phosphate cycle, glyceraldehyde-3P => ribulose-5P+++M00165///Reductive pentose phosphate cycle (Calvin cycle)+++M00001///Glycolysis (Embden-Meyerhof pathway), glucose => pyruvate	R01068///D-fructose-1,6-bisphosphate D-glyceraldehyde-3-phosphate-lyase (glycerone-phosphate-forming) D-Fructose 1,6-bisphosphate <=> Glycerone phosphate + D-Glyceraldehyde 3-phosphate+++R01829///sedoheptulose 1,7-bisphosphate D-glyceraldehyde-3-phosphate-lyase Sedoheptulose 1,7-bisphosphate <=> Glycerone phosphate + D-Erythrose 4-phosphate+++R02568///D-fructose 1-phosphate D-glyceraldehyde-3-pho…	GO:0005829///cytosol+++GO:0005739///mitochondrion+++GO:0031674///I band+++GO:0035686///sperm fibrous sheath+++GO:0005615///extracellular space+++GO:0030018///Z disc+++GO:0015629///actin cytoskeleton+++GO:0043209///myelin sheath+++GO:0005737///cytoplasm+++GO:0016021///integral component of membrane+++GO:0031430///M band+++GO:0005720///nuclear heterochromatin+++GO:0016020///membrane+++GO:0032991///…	GO:0002020///protease binding+++GO:0016829///lyase activity+++GO:0004332///fructose-bisphosphate aldolase activity+++GO:0070061///fructose binding+++GO:0003824///catalytic activity+++GO:0042802///identical protein binding+++GO:0008092///cytoskeletal protein binding	GO:0007339///binding of sperm to zona pellucida+++GO:0030335///positive regulation of cell migration+++GO:0006941///striated muscle contraction+++GO:0051289///protein homotetramerization+++GO:0006096///glycolytic process+++GO:0046716///muscle cell cellular homeostasis+++GO:0006000///fructose metabolic process+++GO:0019242///methylglyoxal biosynthetic process+++GO:0030388///fructose 1,6-bisphospha…
11677	K00011	ENSMUSG00000001642	'Akr1b3'	mRNA	0.552371	0.000700901	73.9067	57.25	74.82	64.04	77.56	54.78	69.34	52.93	00051///Fructose and mannose metabolism+++00052///Galactose metabolism+++00561///Glycerolipid metabolism+++00040///Pentose and glucuronate interconversions+++00790///Folate biosynthesis+++01100///Metabolic pathways			R01431///xylitol:NADP+ oxidoreductase Xylitol + NADP+ <=> D-Xylose + NADPH + H++++R01036///Glycerol:NAD+ oxidoreductase Glycerol + NAD+ <=> D-Glyceraldehyde + NADH + H++++R04285///6-Lactoyl-5,6,7,8-tetrahydropterin:NADP+ 2'-oxidoreductase 6-Lactoyl-5,6,7,8-tetrahydropterin + NADP+ <=> 6-Pyruvoyltetrahydropterin + NADPH + H++++R01759///L-Arabitol:NADP+ 1-oxidoreductase L-Arabitol + NADP+ <=> L-Ara…	GO:0005829///cytosol+++GO:0043220///Schmidt-Lanterman incisure+++GO:0005615///extracellular space+++GO:0005654///nucleoplasm+++GO:0032838///plasma membrane bounded cell projection cytoplasm+++GO:0048471///perinuclear region of cytoplasm+++GO:0005737///cytoplasm+++GO:0033010///paranodal junction+++GO:0042629///mast cell granule+++GO:0097454///Schwann cell microvillus	GO:0043795///glyceraldehyde oxidoreductase activity+++GO:0008106///alcohol dehydrogenase (NADP+) activity+++GO:0004032///alditol:NADP+ 1-oxidoreductase activity+++GO:0016491///oxidoreductase activity	GO:0035809///regulation of urine volume+++GO:0055114///oxidation-reduction process+++GO:0072001///renal system development+++GO:0043066///negative regulation of apoptotic process+++GO:0018931///naphthalene metabolic process+++GO:0042415///norepinephrine metabolic process+++GO:0097238///cellular response to methylglyoxal+++GO:0070301///cellular response to hydrogen peroxide+++GO:0003091///renal wa…
116848	K15224	ENSMUSG00000040054	'Baz2a'	mRNA	0.425452	0.00356269	8.09	6.87	8.52	7.4	7.92	6.61	7.83	6.6					GO:0016607///nuclear speck+++GO:0005730///nucleolus+++GO:0005829///cytosol+++GO:0005634///nucleus+++GO:0033553///rDNA heterochromatin+++GO:0005677///chromatin silencing complex+++GO:0005654///nucleoplasm	GO:0005515///protein binding+++GO:0070577///lysine-acetylated histone binding+++GO:0001164///RNA polymerase I CORE element sequence-specific DNA binding+++GO:0003677///DNA binding+++GO:0003723///RNA binding+++GO:0046872///metal ion binding+++GO:0042393///histone binding	GO:0001188///RNA polymerase I preinitiation complex assembly+++GO:0006338///chromatin remodeling+++GO:0016575///histone deacetylation+++GO:0070933///histone H4 deacetylation+++GO:0034770///histone H4-K20 methylation+++GO:0006325///chromatin organization+++GO:0006306///DNA methylation+++GO:0051567///histone H3-K9 methylation+++GO:0070869///heterochromatin assembly involved in chromatin silencing++…
116870	K11660	ENSMUSG00000021144	'Mta1'	mRNA	0.316657	0.0424172	67.3867	61.42	75	64.16	64.91	58.94	62.25	61.16					GO:0005654///nucleoplasm+++GO:0005829///cytosol+++GO:0043231///intracellular membrane-bounded organelle+++GO:0005737///cytoplasm+++GO:0005634///nucleus+++GO:0005635///nuclear envelope+++GO:0005794///Golgi apparatus+++GO:0005874///microtubule+++GO:0016581///NuRD complex+++GO:0005856///cytoskeleton+++GO:0005783///endoplasmic reticulum	GO:0046872///metal ion binding+++GO:0001103///RNA polymerase II repressing transcription factor binding+++GO:0005515///protein binding+++GO:0003714///transcription corepressor activity+++GO:0000980///RNA polymerase II distal enhancer sequence-specific DNA binding+++GO:0043565///sequence-specific DNA binding+++GO:0003713///transcription coactivator activity+++GO:0019899///enzyme binding+++GO:00428…	GO:0045475///locomotor rhythm+++GO:0043161///proteasome-mediated ubiquitin-dependent protein catabolic process+++GO:0000122///negative regulation of transcription by RNA polymerase II+++GO:0048511///rhythmic process+++GO:0006355///regulation of transcription, DNA-templated+++GO:1902499///positive regulation of protein autoubiquitination+++GO:0033363///secretory granule organization+++GO:0010212//…
116873	K18196	ENSMUSG00000039156	'Stim2'	mRNA	-0.378612	0.0137416	12.99	19.2633	14.06	18.22	12.41	20.29	12.5	19.28	04020///Calcium signaling pathway				GO:0005783///endoplasmic reticulum+++GO:0016021///integral component of membrane+++GO:0005886///plasma membrane+++GO:0005789///endoplasmic reticulum membrane+++GO:0005623///cell+++GO:0016020///membrane	GO:0005515///protein binding+++GO:0046872///metal ion binding+++GO:0015279///store-operated calcium channel activity+++GO:0005509///calcium ion binding+++GO:0005246///calcium channel regulator activity	GO:0002115///store-operated calcium entry+++GO:0032237///activation of store-operated calcium channel activity+++GO:0006811///ion transport+++GO:0070588///calcium ion transmembrane transport+++GO:0051928///positive regulation of calcium ion transport+++GO:0006874///cellular calcium ion homeostasis+++GO:0006816///calcium ion transport
117148		ENSMUSG00000031837	'Necab2'	mRNA	2.80259	3.96004e-06	1.18	0.25	1.27	0.38	1.21	0.15	1.06	0.22					GO:0005737///cytoplasm+++GO:0016020///membrane+++GO:0030424///axon+++GO:0042995///cell projection+++GO:0030425///dendrite+++GO:0005886///plasma membrane	GO:0046872///metal ion binding+++GO:0042802///identical protein binding+++GO:0031802///type 5 metabotropic glutamate receptor binding+++GO:0005509///calcium ion binding+++GO:0031687///A2A adenosine receptor binding	GO:0060168///positive regulation of adenosine receptor signaling pathway+++GO:1904021///negative regulation of G protein-coupled receptor internalization+++GO:0070374///positive regulation of ERK1 and ERK2 cascade+++GO:1900451///positive regulation of glutamate receptor signaling pathway+++GO:1905477///positive regulation of protein localization to membrane+++GO:0042984///regulation of amyloid pr…
117160	K22641	ENSMUSG00000034714	'Ttyh2'	mRNA	0.735378	0.00114046	29.9333	20.3767	33.81	24.49	27.37	16.98	28.62	19.66					GO:0016021///integral component of membrane+++GO:0034707///chloride channel complex+++GO:0005886///plasma membrane+++GO:0016020///membrane	GO:0072320///volume-sensitive chloride channel activity+++GO:0005254///chloride channel activity+++GO:0005229///intracellular calcium activated chloride channel activity	GO:0006821///chloride transport+++GO:0008150///biological_process+++GO:1902476///chloride transmembrane transport+++GO:0006811///ion transport+++GO:0034220///ion transmembrane transport
117198	K15046	ENSMUSG00000023150	'Ivns1abp'	mRNA	-0.584853	0.00723634	12.6567	22.1567	14.25	20.84	13.03	25.38	10.69	20.25					GO:0005739///mitochondrion+++GO:0016021///integral component of membrane+++GO:0005634///nucleus+++GO:0005829///cytosol+++GO:0016020///membrane+++GO:0005856///cytoskeleton+++GO:0005737///cytoplasm+++GO:0005743///mitochondrial inner membrane+++GO:0015629///actin cytoskeleton	GO:0008137///NADH dehydrogenase (ubiquinone) activity+++GO:0016491///oxidoreductase activity+++GO:0005515///protein binding	GO:0009615///response to virus+++GO:0031397///negative regulation of protein ubiquitination+++GO:0008380///RNA splicing+++GO:0055114///oxidation-reduction process+++GO:2001243///negative regulation of intrinsic apoptotic signaling pathway
11739	K05863	ENSMUSG00000031633	'Slc25a4'	mRNA	0.335739	0.00157804	240.96	216.807	248.93	216.31	240.83	215.62	233.12	218.49	04022///cGMP-PKG signaling pathway+++04218///Cellular senescence+++04020///Calcium signaling pathway+++04217///Necroptosis	H00469///Mitochondrial DNA depletion syndrome (MDS)+++H01118///Progressive external ophthalmoplegia (PEO)			GO:0045121///membrane raft+++GO:0016020///membrane+++GO:0005739///mitochondrion+++GO:0043209///myelin sheath+++GO:0032592///integral component of mitochondrial membrane+++GO:0005743///mitochondrial inner membrane+++GO:0005741///mitochondrial outer membrane+++GO:0016021///integral component of membrane	GO:0005471///ATP:ADP antiporter activity+++GO:0005515///protein binding+++GO:0019899///enzyme binding+++GO:0022857///transmembrane transporter activity	GO:0015867///ATP transport+++GO:1902109///negative regulation of mitochondrial membrane permeability involved in apoptotic process+++GO:0015866///ADP transport+++GO:0060546///negative regulation of necroptotic process+++GO:0008637///apoptotic mitochondrial changes+++GO:0010667///negative regulation of cardiac muscle cell apoptotic process+++GO:0061051///positive regulation of cell growth involved…
11746	K17093	ENSMUSG00000029994	'Anxa4'	mRNA	0.398008	0.0100055	29.51	25.4333	30.05	26.71	30.81	25.63	27.67	23.96					GO:0012506///vesicle membrane+++GO:0005737///cytoplasm+++GO:0009986///cell surface+++GO:0031965///nuclear membrane+++GO:0005886///plasma membrane+++GO:0005634///nucleus+++GO:0016324///apical plasma membrane+++GO:0005829///cytosol+++GO:0062023///collagen-containing extracellular matrix+++GO:0048471///perinuclear region of cytoplasm	GO:0005515///protein binding+++GO:0005544///calcium-dependent phospholipid binding+++GO:0048306///calcium-dependent protein binding+++GO:0051059///NF-kappaB binding+++GO:0005509///calcium ion binding+++GO:0042802///identical protein binding+++GO:0035374///chondroitin sulfate binding+++GO:0008201///heparin binding	GO:0001822///kidney development+++GO:0006357///regulation of transcription by RNA polymerase II+++GO:0032088///negative regulation of NF-kappaB transcription factor activity+++GO:0030855///epithelial cell differentiation+++GO:2000483///negative regulation of interleukin-8 secretion+++GO:0007219///Notch signaling pathway
11747	K16646	ENSMUSG00000027712	'Anxa5'	mRNA	0.464098	0.0166554	447.553	367.933	498.91	414.31	401.78	325.43	441.97	364.06					GO:0005615///extracellular space+++GO:0062023///collagen-containing extracellular matrix+++GO:0016020///membrane+++GO:0005634///nucleus+++GO:0009897///external side of plasma membrane+++GO:0005829///cytosol+++GO:0042995///cell projection+++GO:0030018///Z disc+++GO:0030425///dendrite+++GO:0005783///endoplasmic reticulum+++GO:0042383///sarcolemma+++GO:0072563///endothelial microparticle+++GO:004320…	GO:0060090///molecular adaptor activity+++GO:0030971///receptor tyrosine kinase binding+++GO:0005515///protein binding+++GO:0005388///calcium-transporting ATPase activity+++GO:0005509///calcium ion binding+++GO:0008201///heparin binding+++GO:0005544///calcium-dependent phospholipid binding+++GO:0017046///peptide hormone binding	GO:0030195///negative regulation of blood coagulation+++GO:0051592///response to calcium ion+++GO:0007596///blood coagulation+++GO:0010033///response to organic substance+++GO:1901317///regulation of flagellated sperm motility+++GO:1902721///negative regulation of prolactin secretion+++GO:0071284///cellular response to lead ion+++GO:0097211///cellular response to gonadotropin-releasing hormone+++…
11749	K17094	ENSMUSG00000018340	'Anxa6'	mRNA	0.5473	0.000108054	227.54	177.797	236.49	196.74	222.6	165.48	223.53	171.17					GO:0005739///mitochondrion+++GO:0042383///sarcolemma+++GO:0005765///lysosomal membrane+++GO:0005925///focal adhesion+++GO:0014704///intercalated disc+++GO:0031902///late endosome membrane+++GO:0042470///melanosome+++GO:0005829///cytosol+++GO:0032991///protein-containing complex+++GO:0005737///cytoplasm+++GO:0062023///collagen-containing extracellular matrix+++GO:0016324///apical plasma membrane++…	GO:0005525///GTP binding+++GO:0005509///calcium ion binding+++GO:0019899///enzyme binding+++GO:0038023///signaling receptor activity+++GO:0048306///calcium-dependent protein binding+++GO:0008201///heparin binding+++GO:0005262///calcium channel activity+++GO:0042803///protein homodimerization activity+++GO:0015276///ligand-gated ion channel activity+++GO:0051015///actin filament binding+++GO:00055…	GO:0097190///apoptotic signaling pathway+++GO:0031214///biomineral tissue development+++GO:0051560///mitochondrial calcium ion homeostasis+++GO:0006937///regulation of muscle contraction+++GO:0070588///calcium ion transmembrane transport+++GO:0070509///calcium ion import+++GO:0051283///negative regulation of sequestering of calcium ion+++GO:0006816///calcium ion transport+++GO:0001755///neural cr…
11764	K12392	ENSMUSG00000009090	'Ap1b1'	mRNA	0.359823	0.00430788	20.3033	17.83	20.99	18.31	19.77	17.48	20.15	17.7	04142///Lysosome				GO:0030665///clathrin-coated vesicle membrane+++GO:0031410///cytoplasmic vesicle+++GO:0005794///Golgi apparatus+++GO:0043231///intracellular membrane-bounded organelle+++GO:0016020///membrane+++GO:0005737///cytoplasm+++GO:0005802///trans-Golgi network+++GO:0030131///clathrin adaptor complex+++GO:0030117///membrane coat+++GO:0005829///cytosol	GO:0005515///protein binding+++GO:0019901///protein kinase binding+++GO:0030276///clathrin binding	GO:0016192///vesicle-mediated transport+++GO:0007368///determination of left/right symmetry+++GO:0006886///intracellular protein transport+++GO:0007507///heart development+++GO:0015031///protein transport+++GO:0048268///clathrin coat assembly
11816	K04524	ENSMUSG00000002985	'Apoe'	mRNA	0.744877	0.0198475	105.63	71.5067	95.46	70.82	88.99	57.22	132.44	86.48	04979///Cholesterol metabolism	H01637///Hypertriglyceridemia+++H00056///Alzheimer's disease (AD)+++H01168///Sea-blue histiocyte disease+++H00887///Lipoprotein glomerulopathy+++H00156///Hyperlipoproteinemia, type III			GO:0034362///low-density lipoprotein particle+++GO:0031232///extrinsic component of external side of plasma membrane+++GO:0005635///nuclear envelope+++GO:0043025///neuronal cell body+++GO:0005829///cytosol+++GO:0005874///microtubule+++GO:0034364///high-density lipoprotein particle+++GO:0005768///endosome+++GO:0043083///synaptic cleft+++GO:0005764///lysosome+++GO:0034365///discoidal high-density l…	GO:0042802///identical protein binding+++GO:0005319///lipid transporter activity+++GO:0046848///hydroxyapatite binding+++GO:0017127///cholesterol transporter activity+++GO:0043395///heparan sulfate proteoglycan binding+++GO:0005543///phospholipid binding+++GO:0046911///metal chelating activity+++GO:0070326///very-low-density lipoprotein particle receptor binding+++GO:0060228///phosphatidylcholine…	GO:0043407///negative regulation of MAP kinase activity+++GO:0042159///lipoprotein catabolic process+++GO:0002021///response to dietary excess+++GO:0055089///fatty acid homeostasis+++GO:0019068///virion assembly+++GO:0090207///regulation of triglyceride metabolic process+++GO:0045088///regulation of innate immune response+++GO:0006874///cellular calcium ion homeostasis+++GO:1901215///negative reg…
11828	K09876	ENSMUSG00000028435	'Aqp3'	mRNA	3.23611	0.00475543	1.01	0.126667	0.24	0.07	1.42	0.14	1.37	0.17	04962///Vasopressin-regulated water reabsorption				GO:0005887///integral component of plasma membrane+++GO:0016021///integral component of membrane+++GO:0005737///cytoplasm+++GO:0016323///basolateral plasma membrane+++GO:0005911///cell-cell junction+++GO:0005634///nucleus+++GO:0005886///plasma membrane+++GO:0016020///membrane	GO:0015254///glycerol channel activity+++GO:0015267///channel activity+++GO:0015250///water channel activity	GO:0055085///transmembrane transport+++GO:0090650///cellular response to oxygen-glucose deprivation+++GO:0042476///odontogenesis+++GO:0015840///urea transport+++GO:0006833///water transport+++GO:0015793///glycerol transport+++GO:0071456///cellular response to hypoxia+++GO:0002684///positive regulation of immune system process+++GO:0032526///response to retinoic acid+++GO:0070295///renal water abs…
11837	K02941	ENSMUSG00000067274	'Rplp0'	mRNA	0.435768	0.00348218	1687.9	1419.17	1549.61	1431.49	1724.48	1416.1	1789.61	1409.91	03010///Ribosome		M00177///Ribosome, eukaryotes		GO:0005840///ribosome+++GO:0005829///cytosol+++GO:0030425///dendrite+++GO:0022625///cytosolic large ribosomal subunit+++GO:0014069///postsynaptic density+++GO:0005783///endoplasmic reticulum+++GO:1990904///ribonucleoprotein complex+++GO:0045202///synapse+++GO:0016020///membrane+++GO:0005634///nucleus+++GO:0005737///cytoplasm+++GO:0098794///postsynapse+++GO:0036464///cytoplasmic ribonucleoprotein …	GO:0042277///peptide binding+++GO:0070180///large ribosomal subunit rRNA binding+++GO:0003735///structural constituent of ribosome	GO:0071353///cellular response to interleukin-4+++GO:0002181///cytoplasmic translation+++GO:0042254///ribosome biogenesis+++GO:0000027///ribosomal large subunit assembly
11839	K09782	ENSMUSG00000029378	'Areg'	mRNA	-2.60709	6.75475e-10	3.53333	24.5167	2.38	15.12	4.73	32.17	3.49	26.26	04390///Hippo signaling pathway+++04012///ErbB signaling pathway+++04010///MAPK signaling pathway+++04151///PI3K-Akt signaling pathway	H00020///Colorectal cancer			GO:0016020///membrane+++GO:0031305///integral component of mitochondrial inner membrane+++GO:0016021///integral component of membrane+++GO:0005737///cytoplasm+++GO:0005615///extracellular space+++GO:1990246///uniplex complex+++GO:0009986///cell surface+++GO:0005739///mitochondrion+++GO:0005743///mitochondrial inner membrane+++GO:0031224///intrinsic component of membrane+++GO:0034704///calcium cha…	GO:0005216///ion channel activity+++GO:0005154///epidermal growth factor receptor binding+++GO:0019855///calcium channel inhibitor activity+++GO:0008083///growth factor activity+++GO:0005515///protein binding+++GO:0005125///cytokine activity	GO:0060598///dichotomous subdivision of terminal units involved in mammary gland duct morphogenesis+++GO:0014070///response to organic cyclic compound+++GO:0010469///regulation of signaling receptor activity+++GO:0060750///epithelial cell proliferation involved in mammary gland duct elongation+++GO:0006851///mitochondrial calcium ion transmembrane transport+++GO:0051591///response to cAMP+++GO:00…
11841	K06883	ENSMUSG00000062421	'Arf2'	mRNA	-0.698897	0.0106927	12.63	23.4033	10.12	20.41	14.61	26.18	13.16	23.62					GO:0005886///plasma membrane+++GO:0005737///cytoplasm+++GO:0005794///Golgi apparatus	GO:0005525///GTP binding+++GO:0000166///nucleotide binding	GO:0015031///protein transport+++GO:0016192///vesicle-mediated transport+++GO:0006893///Golgi to plasma membrane transport+++GO:0006886///intracellular protein transport
11842	K07938	ENSMUSG00000051853	'Arf3'	mRNA	0.655211	1.5766e-07	48.6367	35.0267	52.31	36.17	45.92	33.11	47.68	35.8	04144///Endocytosis				GO:0016020///membrane+++GO:0005794///Golgi apparatus+++GO:0005886///plasma membrane+++GO:0005737///cytoplasm+++GO:0016021///integral component of membrane+++GO:0048471///perinuclear region of cytoplasm	GO:0005525///GTP binding+++GO:0000166///nucleotide binding	GO:0006893///Golgi to plasma membrane transport+++GO:0006890///retrograde vesicle-mediated transport, Golgi to ER+++GO:0015031///protein transport+++GO:0006886///intracellular protein transport+++GO:0016192///vesicle-mediated transport
11845	K07941	ENSMUSG00000044147	'Arf6'	mRNA	-0.418364	0.00758196	33.5767	50.8967	34.33	45.88	33.55	52.83	32.85	53.98	04014///Ras signaling pathway+++04144///Endocytosis+++04072///Phospholipase D signaling pathway+++04666///Fc gamma R-mediated phagocytosis				GO:0030139///endocytic vesicle+++GO:0005829///cytosol+++GO:0005769///early endosome+++GO:0032154///cleavage furrow+++GO:0016020///membrane+++GO:0005938///cell cortex+++GO:0090543///Flemming body+++GO:0043209///myelin sheath+++GO:0005768///endosome+++GO:0031527///filopodium membrane+++GO:0005886///plasma membrane+++GO:0042995///cell projection+++GO:0005737///cytoplasm+++GO:0098978///glutamatergic …	GO:0000166///nucleotide binding+++GO:0003924///GTPase activity+++GO:0005525///GTP binding+++GO:0047485///protein N-terminus binding+++GO:0031996///thioesterase binding+++GO:0005515///protein binding	GO:1990090///cellular response to nerve growth factor stimulus+++GO:0033028///myeloid cell apoptotic process+++GO:0048488///synaptic vesicle endocytosis+++GO:0060998///regulation of dendritic spine development+++GO:0030154///cell differentiation+++GO:0090162///establishment of epithelial cell polarity+++GO:0010975///regulation of neuron projection development+++GO:0016192///vesicle-mediated trans…
11855	K13709	ENSMUSG00000035133	'Arhgap5'	mRNA	-0.597655	5.16676e-06	5.16	8.94	5.25	8.82	4.86	9.19	5.37	8.81	04670///Leukocyte transendothelial migration+++04510///Focal adhesion				GO:0016020///membrane+++GO:0005886///plasma membrane+++GO:0005783///endoplasmic reticulum+++GO:0005737///cytoplasm+++GO:0005829///cytosol	GO:0003924///GTPase activity+++GO:0042169///SH2 domain binding+++GO:0005096///GTPase activator activity+++GO:0005525///GTP binding	GO:0002053///positive regulation of mesenchymal cell proliferation+++GO:0007165///signal transduction+++GO:0030879///mammary gland development+++GO:0043547///positive regulation of GTPase activity+++GO:0008361///regulation of cell size+++GO:0030335///positive regulation of cell migration
11859	K09330	ENSMUSG00000007946	'Phox2a'	mRNA	-2.36965	0.000356042	0.32	1.86667	0.27	1.8	0.31	2.58	0.38	1.22		H00838///Congenital fibrosis of the extraocular muscles (CFEOM)+++H00916///Congenital central hypoventilation syndrome (CCHS)			GO:0000790///nuclear chromatin+++GO:0005634///nucleus	GO:0043565///sequence-specific DNA binding+++GO:0000977///RNA polymerase II regulatory region sequence-specific DNA binding+++GO:0001228///DNA-binding transcription activator activity, RNA polymerase II-specific+++GO:0003677///DNA binding	GO:0003357///noradrenergic neuron differentiation+++GO:0048486///parasympathetic nervous system development+++GO:0030901///midbrain development+++GO:0021523///somatic motor neuron differentiation+++GO:0048485///sympathetic nervous system development+++GO:0045944///positive regulation of transcription by RNA polymerase II+++GO:0021703///locus ceruleus development+++GO:0021642///trochlear nerve for…
11861	K07945	ENSMUSG00000047446	'Arl4a'	mRNA	-0.769572	0.000265211	2.45	4.74667	2.63	5.01	2.29	4.9	2.43	4.33					GO:0005634///nucleus+++GO:0005730///nucleolus+++GO:0005737///cytoplasm+++GO:0005654///nucleoplasm+++GO:0005886///plasma membrane+++GO:0005829///cytosol+++GO:0016020///membrane	GO:0000166///nucleotide binding+++GO:0005525///GTP binding+++GO:0003924///GTPase activity	GO:0016192///vesicle-mediated transport+++GO:0050873///brown fat cell differentiation+++GO:0006886///intracellular protein transport
11864	K15589	ENSMUSG00000015709	'Arnt2'	mRNA	-0.807241	0.0170169	1.41667	2.79333	1.3	2.1	1.59	3.13	1.36	3.15		H01797///Webb-Dattani syndrome			GO:0005667///transcription factor complex+++GO:0005737///cytoplasm+++GO:0005634///nucleus	GO:0003700///DNA-binding transcription factor activity+++GO:0005515///protein binding+++GO:0001228///DNA-binding transcription activator activity, RNA polymerase II-specific+++GO:0003677///DNA binding+++GO:0046982///protein heterodimerization activity+++GO:0046983///protein dimerization activity+++GO:0017162///aryl hydrocarbon receptor binding+++GO:0000978///RNA polymerase II proximal promoter se…	GO:0007417///central nervous system development+++GO:0001666///response to hypoxia+++GO:0043066///negative regulation of apoptotic process+++GO:0045893///positive regulation of transcription, DNA-templated+++GO:0001701///in utero embryonic development+++GO:0006355///regulation of transcription, DNA-templated+++GO:0009636///response to toxic substance+++GO:0008284///positive regulation of cell pro…
11867	K05757	ENSMUSG00000029622	'Arpc1b'	mRNA	0.370123	0.0241518	276.173	242.947	252.57	236.26	285.58	245.35	290.37	247.23	04810///Regulation of actin cytoskeleton+++04144///Endocytosis+++04666///Fc gamma R-mediated phagocytosis				GO:0005856///cytoskeleton+++GO:0005634///nucleus+++GO:0005737///cytoplasm+++GO:0015629///actin cytoskeleton+++GO:0036284///tubulobulbar complex+++GO:0005885///Arp2/3 protein complex	GO:0044877///protein-containing complex binding+++GO:0051015///actin filament binding+++GO:0005200///structural constituent of cytoskeleton+++GO:0003779///actin binding	GO:0034314///Arp2/3 complex-mediated actin nucleation+++GO:0043627///response to estrogen+++GO:0032355///response to estradiol+++GO:0030833///regulation of actin filament polymerization
11881	K01135	ENSMUSG00000042082	'Arsb'	mRNA	0.525836	0.0476621	31.7333	25.07	25.65	24.27	33.05	23.33	36.5	27.61	01100///Metabolic pathways+++04142///Lysosome+++00531///Glycosaminoglycan degradation	H00131///Mucopolysaccharidosis type VI (MPS6)+++H00421///Mucopolysaccharidosis (MPS)	M00076///Dermatan sulfate degradation+++M00077///Chondroitin sulfate degradation	R07823///N-acetyl-D-galactosamine-4-sulfate 4-sulfohydrolase G12336 + H2O <=> G13043 + Sulfate	GO:0005791///rough endoplasmic reticulum+++GO:0005794///Golgi apparatus+++GO:0005764///lysosome+++GO:0009986///cell surface+++GO:0005739///mitochondrion	GO:0003824///catalytic activity+++GO:0004065///arylsulfatase activity+++GO:0008484///sulfuric ester hydrolase activity+++GO:0003943///N-acetylgalactosamine-4-sulfatase activity+++GO:0016787///hydrolase activity+++GO:0046872///metal ion binding	GO:0009268///response to pH+++GO:0051597///response to methylmercury+++GO:0010976///positive regulation of neuron projection development+++GO:0043627///response to estrogen+++GO:0007417///central nervous system development+++GO:0006914///autophagy+++GO:0097065///anterior head development+++GO:0007584///response to nutrient+++GO:0061580///colon epithelial cell migration+++GO:0010632///regulation o…
11898	K01940	ENSMUSG00000076441	'Ass1'	mRNA	0.913116	0.00563158	296.867	179.75	199.63	170.85	319.99	167.32	370.98	201.08	01130///Biosynthesis of antibiotics+++01100///Metabolic pathways+++01110///Biosynthesis of secondary metabolites+++01230///Biosynthesis of amino acids+++00250///Alanine, aspartate and glutamate metabolism+++00220///Arginine biosynthesis	H01398///Primary hyperammonemic disorders (Urea cycle disorders)+++H00185///Citrullinemia (CTLN)	M00844///Arginine biosynthesis, ornithine => arginine+++M00845///Arginine biosynthesis, glutamate => acetylcitrulline => arginine+++M00029///Urea cycle	R01954///L-Citrulline:L-aspartate ligase (AMP-forming) ATP + L-Citrulline + L-Aspartate <=> AMP + Diphosphate + N-(L-Arginino)succinate	GO:0005783///endoplasmic reticulum+++GO:0005829///cytosol+++GO:0043025///neuronal cell body+++GO:0070852///cell body fiber+++GO:0005634///nucleus+++GO:0043005///neuron projection+++GO:0043204///perikaryon+++GO:0005737///cytoplasm+++GO:0043209///myelin sheath+++GO:0005741///mitochondrial outer membrane+++GO:0005739///mitochondrion+++GO:0005764///lysosome	GO:0042802///identical protein binding+++GO:0015643///toxic substance binding+++GO:0016874///ligase activity+++GO:0004055///argininosuccinate synthase activity+++GO:0005524///ATP binding+++GO:0000166///nucleotide binding+++GO:0005515///protein binding+++GO:0016597///amino acid binding	GO:0071222///cellular response to lipopolysaccharide+++GO:0051384///response to glucocorticoid+++GO:0014075///response to amine+++GO:0071400///cellular response to oleic acid+++GO:0007568///aging+++GO:0071377///cellular response to glucagon stimulus+++GO:0071356///cellular response to tumor necrosis factor+++GO:0008652///cellular amino acid biosynthetic process+++GO:0071320///cellular response to…
11909	K04450	ENSMUSG00000027104	'Atf2'	mRNA	-0.738468	9.55627e-06	7.36667	13.9667	7.78	13.48	7.84	15.17	6.48	13.25	04013///MAPK signaling pathway - fly+++04211///Longevity regulating pathway+++04918///Thyroid hormone synthesis+++04915///Estrogen signaling pathway+++04922///Glucagon signaling pathway+++04911///Insulin secretion+++04624///Toll and Imd signaling pathway+++04925///Aldosterone synthesis and secretion+++04151///PI3K-Akt signaling pathway+++04927///Cortisol synthesis and secretion+++04926///Relaxin …				GO:0016021///integral component of membrane+++GO:0035861///site of double-strand break+++GO:0005737///cytoplasm+++GO:0016020///membrane+++GO:0005654///nucleoplasm+++GO:0005739///mitochondrion+++GO:0005741///mitochondrial outer membrane+++GO:0005634///nucleus	GO:0001102///RNA polymerase II activating transcription factor binding+++GO:0003677///DNA binding+++GO:0016740///transferase activity+++GO:0004402///histone acetyltransferase activity+++GO:0035497///cAMP response element binding+++GO:0003700///DNA-binding transcription factor activity+++GO:0043565///sequence-specific DNA binding+++GO:0000980///RNA polymerase II distal enhancer sequence-specific D…	GO:1902110///positive regulation of mitochondrial membrane permeability involved in apoptotic process+++GO:0016573///histone acetylation+++GO:0006355///regulation of transcription, DNA-templated+++GO:0097186///amelogenesis+++GO:0110024///positive regulation of cardiac muscle myoblast proliferation+++GO:0043525///positive regulation of neuron apoptotic process+++GO:0032915///positive regulation of…
11910	K09032	ENSMUSG00000026628	'Atf3'	mRNA	-2.23423	6.01751e-12	2.8	14.98	2.3	11.43	3.61	18.89	2.49	14.62					GO:0005634///nucleus+++GO:1990622///CHOP-ATF3 complex+++GO:0005730///nucleolus	GO:0000978///RNA polymerase II proximal promoter sequence-specific DNA binding+++GO:0000976///transcription regulatory region sequence-specific DNA binding+++GO:0046982///protein heterodimerization activity+++GO:0042802///identical protein binding+++GO:0001227///DNA-binding transcription repressor activity, RNA polymerase II-specific+++GO:0003677///DNA binding+++GO:0042803///protein homodimerizat…	GO:0035914///skeletal muscle cell differentiation+++GO:0008284///positive regulation of cell proliferation+++GO:1903984///positive regulation of TRAIL-activated apoptotic signaling pathway+++GO:0030968///endoplasmic reticulum unfolded protein response+++GO:0006357///regulation of transcription by RNA polymerase II+++GO:0045944///positive regulation of transcription by RNA polymerase II+++GO:00106…
11927	K07213	ENSMUSG00000018585	'Atox1'	mRNA	0.766723	1.27463e-08	154.37	103.34	148.72	103.58	159.62	103.21	154.77	103.23	04978///Mineral absorption				GO:0005829///cytosol	GO:0005507///copper ion binding+++GO:0016531///copper chaperone activity+++GO:0032767///copper-dependent protein binding+++GO:0051117///ATPase binding+++GO:0046872///metal ion binding	GO:0015680///protein maturation by copper ion transfer+++GO:0043066///negative regulation of apoptotic process+++GO:0006825///copper ion transport+++GO:0006811///ion transport+++GO:0006878///cellular copper ion homeostasis+++GO:0006979///response to oxidative stress+++GO:0030001///metal ion transport+++GO:0060003///copper ion export
11946	K02132	ENSMUSG00000025428	'Atp5a1'	mRNA	0.276568	0.0190101	172.083	161.353	169.52	162.29	175.15	164.38	171.58	157.39	00190///Oxidative phosphorylation+++01100///Metabolic pathways+++04714///Thermogenesis	H01369///ATP synthase deficiency+++H00891///Combined oxidative phosphorylation deficiency (COXPD)	M00158///F-type ATPase, eukaryotes		GO:0005743///mitochondrial inner membrane+++GO:0005886///plasma membrane+++GO:0045259///proton-transporting ATP synthase complex+++GO:0005739///mitochondrion+++GO:0045121///membrane raft+++GO:0008180///COP9 signalosome+++GO:0043209///myelin sheath+++GO:0000275///mitochondrial proton-transporting ATP synthase complex, catalytic core F(1)+++GO:0016020///membrane+++GO:0005753///mitochondrial proton-…	GO:0000166///nucleotide binding+++GO:0005515///protein binding+++GO:0046933///proton-transporting ATP synthase activity, rotational mechanism+++GO:0005524///ATP binding+++GO:0032559///adenyl ribonucleotide binding+++GO:0042288///MHC class I protein binding+++GO:0016887///ATPase activity+++GO:0002020///protease binding+++GO:0043531///ADP binding+++GO:0043532///angiostatin binding	GO:0015986///ATP synthesis coupled proton transport+++GO:0043536///positive regulation of blood vessel endothelial cell migration+++GO:0001937///negative regulation of endothelial cell proliferation+++GO:1902600///proton transmembrane transport+++GO:0006811///ion transport+++GO:0022900///electron transport chain+++GO:0006979///response to oxidative stress+++GO:0006754///ATP biosynthetic process++…
11947	K02133	ENSMUSG00000025393	'Atp5b'	mRNA	0.355158	0.000467893	465.4	412.993	484.77	428.51	459.38	407.85	452.05	402.62	04714///Thermogenesis+++00190///Oxidative phosphorylation+++01100///Metabolic pathways		M00158///F-type ATPase, eukaryotes		GO:0000275///mitochondrial proton-transporting ATP synthase complex, catalytic core F(1)+++GO:0031966///mitochondrial membrane+++GO:0016020///membrane+++GO:0005753///mitochondrial proton-transporting ATP synthase complex+++GO:0042645///mitochondrial nucleoid+++GO:0043209///myelin sheath+++GO:0045261///proton-transporting ATP synthase complex, catalytic core F(1)+++GO:0045121///membrane raft+++GO:…	GO:0005524///ATP binding+++GO:0005509///calcium ion binding+++GO:0000166///nucleotide binding+++GO:0030228///lipoprotein particle receptor activity+++GO:0046933///proton-transporting ATP synthase activity, rotational mechanism+++GO:0043532///angiostatin binding+++GO:0046961///proton-transporting ATPase activity, rotational mechanism+++GO:0016887///ATPase activity+++GO:0005515///protein binding+++…	GO:0006754///ATP biosynthetic process+++GO:0006933///negative regulation of cell adhesion involved in substrate-bound cell migration+++GO:0043536///positive regulation of blood vessel endothelial cell migration+++GO:0006898///receptor-mediated endocytosis+++GO:0046034///ATP metabolic process+++GO:0006811///ion transport+++GO:1902600///proton transmembrane transport+++GO:0051453///regulation of in…
11951	K02128	ENSMUSG00000006057	'Atp5g1'	mRNA	0.548762	0.000502434	169.013	131.423	162.05	123.08	183.21	133.5	161.78	137.69	04714///Thermogenesis+++01100///Metabolic pathways+++00190///Oxidative phosphorylation		M00158///F-type ATPase, eukaryotes		GO:0005739///mitochondrion+++GO:0000276///mitochondrial proton-transporting ATP synthase complex, coupling factor F(o)+++GO:0005753///mitochondrial proton-transporting ATP synthase complex+++GO:0033177///proton-transporting two-sector ATPase complex, proton-transporting domain+++GO:0016021///integral component of membrane+++GO:0005743///mitochondrial inner membrane+++GO:0045263///proton-transport…	GO:0046933///proton-transporting ATP synthase activity, rotational mechanism+++GO:0015078///proton transmembrane transporter activity+++GO:0008289///lipid binding	GO:0046034///ATP metabolic process+++GO:0015986///ATP synthesis coupled proton transport+++GO:0006811///ion transport+++GO:0015991///ATP hydrolysis coupled proton transport
11973	K02150	ENSMUSG00000019210	'Atp6v1e1'	mRNA	0.494801	0.000774802	84.7233	68.34	80.84	64.64	86.25	70.39	87.08	69.99	04721///Synaptic vesicle cycle+++01100///Metabolic pathways+++04150///mTOR signaling pathway+++04145///Phagosome+++00190///Oxidative phosphorylation+++04966///Collecting duct acid secretion	H00557///Cutis laxa	M00160///V-type ATPase, eukaryotes		GO:0005739///mitochondrion+++GO:0005768///endosome+++GO:0005902///microvillus+++GO:0016324///apical plasma membrane+++GO:0033178///proton-transporting two-sector ATPase complex, catalytic domain+++GO:0005737///cytoplasm+++GO:0005829///cytosol	GO:0008553///proton-exporting ATPase activity, phosphorylative mechanism+++GO:0046961///proton-transporting ATPase activity, rotational mechanism+++GO:0051117///ATPase binding+++GO:0005515///protein binding+++GO:0016787///hydrolase activity	GO:0015991///ATP hydrolysis coupled proton transport+++GO:0006811///ion transport
11974	K02153	ENSMUSG00000015575	'Atp6v0e'	mRNA	0.553752	0.00178091	182.793	141.75	162.82	147.97	199.98	136.38	185.58	140.9	04145///Phagosome+++04721///Synaptic vesicle cycle+++01100///Metabolic pathways+++04966///Collecting duct acid secretion+++00190///Oxidative phosphorylation		M00160///V-type ATPase, eukaryotes		GO:0016020///membrane+++GO:0033179///proton-transporting V-type ATPase, V0 domain+++GO:0016021///integral component of membrane	GO:0046961///proton-transporting ATPase activity, rotational mechanism+++GO:0016787///hydrolase activity+++GO:0015078///proton transmembrane transporter activity	GO:1902600///proton transmembrane transport+++GO:0055085///transmembrane transport+++GO:0015991///ATP hydrolysis coupled proton transport+++GO:0006811///ion transport
11984	K02155	ENSMUSG00000024121	'Atp6v0c'	mRNA	0.611594	0.014574	594.467	442.95	478.49	441.26	646.98	398.72	657.93	488.87	04142///Lysosome+++04721///Synaptic vesicle cycle+++04966///Collecting duct acid secretion+++04145///Phagosome+++01100///Metabolic pathways+++00190///Oxidative phosphorylation		M00160///V-type ATPase, eukaryotes		GO:0016471///vacuolar proton-transporting V-type ATPase complex+++GO:0005794///Golgi apparatus+++GO:0005774///vacuolar membrane+++GO:0033177///proton-transporting two-sector ATPase complex, proton-transporting domain+++GO:0016020///membrane+++GO:0016021///integral component of membrane+++GO:0005773///vacuole+++GO:0005764///lysosome+++GO:0033179///proton-transporting V-type ATPase, V0 domain	GO:0046961///proton-transporting ATPase activity, rotational mechanism+++GO:0031625///ubiquitin protein ligase binding+++GO:0008553///proton-exporting ATPase activity, phosphorylative mechanism+++GO:0015078///proton transmembrane transporter activity+++GO:0005515///protein binding	GO:0006811///ion transport+++GO:0007042///lysosomal lumen acidification+++GO:0015991///ATP hydrolysis coupled proton transport+++GO:0030177///positive regulation of Wnt signaling pathway+++GO:0007035///vacuolar acidification
11987	K13863	ENSMUSG00000041313	'Slc7a1'	mRNA	-0.417692	0.010599	28.79	43.66	31.08	41.5	29.72	47.03	25.57	42.45					GO:0016020///membrane+++GO:0005886///plasma membrane+++GO:0032991///protein-containing complex+++GO:0016021///integral component of membrane	GO:0000064///L-ornithine transmembrane transporter activity+++GO:0022857///transmembrane transporter activity+++GO:0015189///L-lysine transmembrane transporter activity+++GO:0015181///arginine transmembrane transporter activity	GO:1903401///L-lysine transmembrane transport+++GO:0015809///arginine transport+++GO:0097638///L-arginine import across plasma membrane+++GO:1903352///L-ornithine transmembrane transport+++GO:0032006///regulation of TOR signaling+++GO:0055085///transmembrane transport+++GO:1903826///arginine transmembrane transport+++GO:0006865///amino acid transport
12018	K14021	ENSMUSG00000057789	'Bak1'	mRNA	0.471458	0.003827	273.72	224.067	283.74	228.07	299.12	230.62	238.3	213.51	04210///Apoptosis+++04215///Apoptosis - multiple species+++04141///Protein processing in endoplasmic reticulum				GO:0005739///mitochondrion+++GO:0031307///integral component of mitochondrial outer membrane+++GO:0031966///mitochondrial membrane+++GO:0097145///BAK complex+++GO:0046930///pore complex+++GO:0016021///integral component of membrane+++GO:0005783///endoplasmic reticulum+++GO:0005829///cytosol+++GO:0005741///mitochondrial outer membrane+++GO:0016020///membrane	GO:0046982///protein heterodimerization activity+++GO:0046872///metal ion binding+++GO:0051400///BH domain binding+++GO:0042803///protein homodimerization activity+++GO:0042802///identical protein binding+++GO:0051087///chaperone binding+++GO:0044325///ion channel binding+++GO:0031072///heat shock protein binding+++GO:0005515///protein binding	GO:0035108///limb morphogenesis+++GO:0060068///vagina development+++GO:0031100///animal organ regeneration+++GO:0006915///apoptotic process+++GO:0006919///activation of cysteine-type endopeptidase activity involved in apoptotic process+++GO:0008053///mitochondrial fusion+++GO:0048597///post-embryonic camera-type eye morphogenesis+++GO:0044346///fibroblast apoptotic process+++GO:0001783///B cell a…
12021	K10683	ENSMUSG00000026196	'Bard1'	mRNA	-1.11439	0.0347317	1.22667	3.01	2	2.73	0.96	3.37	0.72	2.93	03440///Homologous recombination				GO:0036464///cytoplasmic ribonucleoprotein granule+++GO:0005737///cytoplasm+++GO:0031436///BRCA1-BARD1 complex+++GO:0070531///BRCA1-A complex+++GO:0016607///nuclear speck+++GO:0005634///nucleus	GO:0046982///protein heterodimerization activity+++GO:0003723///RNA binding+++GO:0004842///ubiquitin-protein transferase activity+++GO:0042803///protein homodimerization activity+++GO:0046872///metal ion binding+++GO:0016740///transferase activity	GO:0016567///protein ubiquitination+++GO:0046826///negative regulation of protein export from nucleus+++GO:0042325///regulation of phosphorylation+++GO:0043066///negative regulation of apoptotic process+++GO:0043065///positive regulation of apoptotic process+++GO:0006974///cellular response to DNA damage stimulus+++GO:0006281///DNA repair+++GO:0085020///protein K6-linked ubiquitination
12036	K00826	ENSMUSG00000030826	'Bcat2'	mRNA	0.370226	0.0342782	18.7333	16.3867	20.1	16.41	18.67	15.94	17.43	16.81	00290///Valine, leucine and isoleucine biosynthesis+++01100///Metabolic pathways+++00270///Cysteine and methionine metabolism+++01210///2-Oxocarboxylic acid metabolism+++00280///Valine, leucine and isoleucine degradation+++01130///Biosynthesis of antibiotics+++01230///Biosynthesis of amino acids+++00770///Pantothenate and CoA biosynthesis+++01110///Biosynthesis of secondary metabolites		M00119///Pantothenate biosynthesis, valine/L-aspartate => pantothenate+++M00570///Isoleucine biosynthesis, threonine => 2-oxobutanoate => isoleucine+++M00019///Valine/isoleucine biosynthesis, pyruvate => valine / 2-oxobutanoate => isoleucine+++M00036///Leucine degradation, leucine => acetoacetate + acetyl-CoA	R02199///L-Isoleucine:2-oxoglutarate aminotransferase L-Isoleucine + 2-Oxoglutarate <=> (S)-3-Methyl-2-oxopentanoic acid + L-Glutamate+++R10991///2-aminobutanoate:2-oxoglutarate aminotransferase (S)-2-Aminobutanoate + 2-Oxoglutarate <=> 2-Oxobutanoate + L-Glutamate+++R01214///L-Valine:2-oxoglutarate aminotransferase L-Valine + 2-Oxoglutarate <=> 3-Methyl-2-oxobutanoic acid + L-Glutamate+++R01090/…	GO:0005634///nucleus+++GO:0005737///cytoplasm+++GO:0005739///mitochondrion	GO:0004084///branched-chain-amino-acid transaminase activity+++GO:0003824///catalytic activity+++GO:0052654///L-leucine transaminase activity+++GO:0052656///L-isoleucine transaminase activity+++GO:0016740///transferase activity+++GO:0052655///L-valine transaminase activity+++GO:0008483///transaminase activity	GO:0010817///regulation of hormone levels+++GO:0006550///isoleucine catabolic process+++GO:0006551///leucine metabolic process+++GO:0009083///branched-chain amino acid catabolic process+++GO:0009098///leucine biosynthetic process+++GO:0009081///branched-chain amino acid metabolic process+++GO:0009099///valine biosynthetic process+++GO:0008652///cellular amino acid biosynthetic process+++GO:199083…
12039	K00166	ENSMUSG00000060376	'Bckdha'	mRNA	0.79486	0.000178354	18.59	12.1833	16.47	12.12	19.31	11.17	19.99	13.26	01110///Biosynthesis of secondary metabolites+++01100///Metabolic pathways+++00280///Valine, leucine and isoleucine degradation+++00640///Propanoate metabolism+++01130///Biosynthesis of antibiotics	H00172///Maple syrup urine disease (MSUD)	M00036///Leucine degradation, leucine => acetoacetate + acetyl-CoA	R01701///3-methyl-2-oxobutanoate:[dihydrolipoyllysine-residue (2-methylpropanoyl)transferase] lipoyllysine 2-oxidoreductase (decarboxylating, acceptor-2-methylpropanoylating) 3-Methyl-2-oxobutanoic acid + Enzyme N6-(lipoyl)lysine <=> [Dihydrolipoyllysine-residue (2-methylpropanoyl)transferase] S-(2-methylpropanoyl)dihydrolipoyllysine + CO2+++R10996///2-Oxobutanoate + Thiamin diphosphate <=> 2-(al…	GO:0005739///mitochondrion+++GO:0005759///mitochondrial matrix+++GO:0005947///mitochondrial alpha-ketoglutarate dehydrogenase complex	GO:0003863///3-methyl-2-oxobutanoate dehydrogenase (2-methylpropanoyl-transferring) activity+++GO:0044877///protein-containing complex binding+++GO:0016491///oxidoreductase activity+++GO:0003826///alpha-ketoacid dehydrogenase activity+++GO:0016624///oxidoreductase activity, acting on the aldehyde or oxo group of donors, disulfide as acceptor+++GO:0046872///metal ion binding	GO:0055114///oxidation-reduction process+++GO:0009083///branched-chain amino acid catabolic process
12111	K08118	ENSMUSG00000031375	'Bgn'	mRNA	0.833562	5.76901e-13	3389.81	2156.86	3674.44	2206.49	3164.67	2047.28	3330.32	2216.81					GO:0005576///extracellular region+++GO:0031012///extracellular matrix+++GO:0030133///transport vesicle+++GO:0062023///collagen-containing extracellular matrix+++GO:0009986///cell surface+++GO:0005615///extracellular space+++GO:0042383///sarcolemma	GO:0050840///extracellular matrix binding+++GO:0005539///glycosaminoglycan binding+++GO:0030021///extracellular matrix structural constituent conferring compression resistance	GO:0001974///blood vessel remodeling+++GO:0019800///peptide cross-linking via chondroitin 4-sulfate glycosaminoglycan
12156	K21283	ENSMUSG00000027358	'Bmp2'	mRNA	-1.11646	0.00344521	1.05667	2.62333	0.73	2.33	1.21	2.99	1.23	2.55	04390///Hippo signaling pathway+++04350///TGF-beta signaling pathway+++04060///Cytokine-cytokine receptor interaction	H00482///Brachydactyly	M00679///BMP signaling		GO:0005737///cytoplasm+++GO:0043231///intracellular membrane-bounded organelle+++GO:0032991///protein-containing complex+++GO:0005576///extracellular region+++GO:0005615///extracellular space+++GO:0070724///BMP receptor complex+++GO:0031982///vesicle+++GO:0009986///cell surface	GO:0008083///growth factor activity+++GO:0004745///retinol dehydrogenase activity+++GO:0005125///cytokine activity+++GO:0070700///BMP receptor binding+++GO:0046982///protein heterodimerization activity+++GO:0039706///co-receptor binding+++GO:0042803///protein homodimerization activity+++GO:0005160///transforming growth factor beta receptor binding+++GO:0019904///protein domain specific binding+++…	GO:0007275///multicellular organism development+++GO:0061036///positive regulation of cartilage development+++GO:0055008///cardiac muscle tissue morphogenesis+++GO:0045600///positive regulation of fat cell differentiation+++GO:0032348///negative regulation of aldosterone biosynthetic process+++GO:0048762///mesenchymal cell differentiation+++GO:0006468///protein phosphorylation+++GO:0060129///thyr…
12161	K16620	ENSMUSG00000039004	'Bmp6'	mRNA	-0.518128	0.0115753	4.73333	7.69667	4.81	7.09	4.54	7.94	4.85	8.06	04350///TGF-beta signaling pathway+++04913///Ovarian steroidogenesis+++04060///Cytokine-cytokine receptor interaction+++04390///Hippo signaling pathway		M00679///BMP signaling		GO:0005576///extracellular region+++GO:0005615///extracellular space+++GO:0031982///vesicle+++GO:0005737///cytoplasm	GO:0046982///protein heterodimerization activity+++GO:0070700///BMP receptor binding+++GO:0005515///protein binding+++GO:0005125///cytokine activity+++GO:0005160///transforming growth factor beta receptor binding+++GO:0008083///growth factor activity	GO:0043408///regulation of MAPK cascade+++GO:0060391///positive regulation of SMAD protein signal transduction+++GO:0045603///positive regulation of endothelial cell differentiation+++GO:0010469///regulation of signaling receptor activity+++GO:0032026///response to magnesium ion+++GO:0045669///positive regulation of osteoblast differentiation+++GO:0006954///inflammatory response+++GO:0048468///ce…
12162	K16621	ENSMUSG00000008999	'Bmp7'	mRNA	2.00975	0.000326694	0.616667	0.17	0.61	0.18	0.64	0.14	0.6	0.19	04060///Cytokine-cytokine receptor interaction+++04390///Hippo signaling pathway+++04350///TGF-beta signaling pathway+++04360///Axon guidance		M00679///BMP signaling		GO:0062023///collagen-containing extracellular matrix+++GO:0031982///vesicle+++GO:0005576///extracellular region+++GO:0005615///extracellular space	GO:0070700///BMP receptor binding+++GO:0005125///cytokine activity+++GO:0005515///protein binding+++GO:0008083///growth factor activity+++GO:0008201///heparin binding+++GO:0005160///transforming growth factor beta receptor binding	GO:0060272///embryonic skeletal joint morphogenesis+++GO:0048762///mesenchymal cell differentiation+++GO:0010469///regulation of signaling receptor activity+++GO:0050768///negative regulation of neurogenesis+++GO:0030501///positive regulation of bone mineralization+++GO:0034504///protein localization to nucleus+++GO:0032355///response to estradiol+++GO:0030154///cell differentiation+++GO:0001656/…
12167	K13578	ENSMUSG00000052430	'Bmpr1b'	mRNA	-0.76355	0.00809913	1.61333	3.10667	1.91	3.29	1.66	3.33	1.27	2.7	04550///Signaling pathways regulating pluripotency of stem cells+++04013///MAPK signaling pathway - fly+++04350///TGF-beta signaling pathway+++04060///Cytokine-cytokine receptor interaction+++04390///Hippo signaling pathway+++04360///Axon guidance	H00482///Brachydactyly+++H00468///Acromesomelic dysplasia with genital anomalies	M00679///BMP signaling		GO:0043235///receptor complex+++GO:0016020///membrane+++GO:0030425///dendrite+++GO:0005887///integral component of plasma membrane+++GO:0043025///neuronal cell body+++GO:0016021///integral component of membrane+++GO:0005886///plasma membrane	GO:0005025///transforming growth factor beta receptor activity, type I+++GO:0046332///SMAD binding+++GO:0000166///nucleotide binding+++GO:0005524///ATP binding+++GO:0016301///kinase activity+++GO:0004675///transmembrane receptor protein serine/threonine kinase activity+++GO:0004672///protein kinase activity+++GO:0005515///protein binding+++GO:0019838///growth factor binding+++GO:0005024///transfo…	GO:0006468///protein phosphorylation+++GO:0071773///cellular response to BMP stimulus+++GO:0071363///cellular response to growth factor stimulus+++GO:0006703///estrogen biosynthetic process+++GO:0001501///skeletal system development+++GO:0061036///positive regulation of cartilage development+++GO:0035108///limb morphogenesis+++GO:0030509///BMP signaling pathway+++GO:0060350///endochondral bone mo…
12189	K10605	ENSMUSG00000017146	'Brca1'	mRNA	-1.2123	5.82589e-06	1.85333	4.99	2.15	4.7	1.72	5.75	1.69	4.52	03460///Fanconi anemia pathway+++03440///Homologous recombination+++04120///Ubiquitin mediated proteolysis+++04151///PI3K-Akt signaling pathway	H01554///Fallopian tube cancer+++H00031///Breast cancer+++H00027///Ovarian cancer+++H01665///Primary peritoneal carcinoma	M00295///BRCA1-associated genome surveillance complex (BASC)		GO:0005694///chromosome+++GO:0000793///condensed chromosome+++GO:0005759///mitochondrial matrix+++GO:0032991///protein-containing complex+++GO:0005634///nucleus+++GO:0005654///nucleoplasm+++GO:0000794///condensed nuclear chromosome+++GO:0005886///plasma membrane+++GO:0005737///cytoplasm+++GO:0031436///BRCA1-BARD1 complex+++GO:1990904///ribonucleoprotein complex+++GO:0000800///lateral element+++GO…	GO:0044212///transcription regulatory region DNA binding+++GO:0003723///RNA binding+++GO:0042802///identical protein binding+++GO:0008270///zinc ion binding+++GO:0046872///metal ion binding+++GO:0016740///transferase activity+++GO:0070063///RNA polymerase binding+++GO:0004842///ubiquitin-protein transferase activity+++GO:0019899///enzyme binding+++GO:0031625///ubiquitin protein ligase binding+++G…	GO:0051573///negative regulation of histone H3-K9 methylation+++GO:0071158///positive regulation of cell cycle arrest+++GO:0045893///positive regulation of transcription, DNA-templated+++GO:0000724///double-strand break repair via homologous recombination+++GO:0006631///fatty acid metabolic process+++GO:0006310///DNA recombination+++GO:0006357///regulation of transcription by RNA polymerase II+++…
12190	K08775	ENSMUSG00000041147	'Brca2'	mRNA	-1.02288	0.00691723	0.87	1.98333	1.25	2.25	0.63	1.97	0.73	1.73	03460///Fanconi anemia pathway+++03440///Homologous recombination	H00238///Fanconi anemia+++H00031///Breast cancer+++H00027///Ovarian cancer+++H00019///Pancreatic cancer+++H01554///Fallopian tube cancer			GO:0000800///lateral element+++GO:0005737///cytoplasm+++GO:0005829///cytosol+++GO:0005856///cytoskeleton+++GO:0030141///secretory granule+++GO:0005634///nucleus+++GO:0000784///nuclear chromosome, telomeric region+++GO:0032991///protein-containing complex+++GO:0005654///nucleoplasm+++GO:0033593///BRCA2-MAGE-D1 complex+++GO:0005815///microtubule organizing center+++GO:0005813///centrosome	GO:0043015///gamma-tubulin binding+++GO:0003677///DNA binding+++GO:0010485///H4 histone acetyltransferase activity+++GO:0008022///protein C-terminus binding+++GO:0042802///identical protein binding+++GO:0003697///single-stranded DNA binding+++GO:0010484///H3 histone acetyltransferase activity+++GO:0002020///protease binding+++GO:0005515///protein binding	GO:0001556///oocyte maturation+++GO:0006302///double-strand break repair+++GO:0033600///negative regulation of mammary gland epithelial cell proliferation+++GO:0031619///homologous chromosome orientation involved in meiotic metaphase I plate congression+++GO:0051298///centrosome duplication+++GO:0043966///histone H3 acetylation+++GO:0006310///DNA recombination+++GO:0043009///chordate embryonic de…
12215	K06535	ENSMUSG00000023175	'Bsg'	mRNA	0.615011	0.000792523	731.183	542.447	682.54	491.53	712.28	533.07	798.73	602.74					GO:0030424///axon+++GO:0016021///integral component of membrane+++GO:0005887///integral component of plasma membrane+++GO:0016020///membrane+++GO:0043231///intracellular membrane-bounded organelle+++GO:0042470///melanosome+++GO:0002080///acrosomal membrane+++GO:0005739///mitochondrion+++GO:0042383///sarcolemma+++GO:0005886///plasma membrane+++GO:0045121///membrane raft	GO:0098632///cell-cell adhesion mediator activity+++GO:0005515///protein binding+++GO:0030246///carbohydrate binding+++GO:0005537///mannose binding	GO:0072659///protein localization to plasma membrane+++GO:0046689///response to mercury ion+++GO:0007411///axon guidance+++GO:0043434///response to peptide hormone+++GO:0070593///dendrite self-avoidance+++GO:0051591///response to cAMP+++GO:0046697///decidualization+++GO:0007156///homophilic cell adhesion via plasma membrane adhesion molecules+++GO:0042475///odontogenesis of dentin-containing toot…
12224	K09206	ENSMUSG00000005148	'Klf5'	mRNA	-0.856458	2.33275e-05	17.82	36.59	20.17	38.2	18.52	39.28	14.77	32.29					GO:0005634///nucleus+++GO:0005654///nucleoplasm+++GO:0005794///Golgi apparatus+++GO:0043231///intracellular membrane-bounded organelle	GO:0003676///nucleic acid binding+++GO:0000978///RNA polymerase II proximal promoter sequence-specific DNA binding+++GO:0001228///DNA-binding transcription activator activity, RNA polymerase II-specific+++GO:0043565///sequence-specific DNA binding+++GO:0005515///protein binding+++GO:0000981///DNA-binding transcription factor activity, RNA polymerase II-specific+++GO:0003700///DNA-binding transcri…	GO:0000122///negative regulation of transcription by RNA polymerase II+++GO:0071407///cellular response to organic cyclic compound+++GO:0060576///intestinal epithelial cell development+++GO:0045893///positive regulation of transcription, DNA-templated+++GO:1990830///cellular response to leukemia inhibitory factor+++GO:0006357///regulation of transcription by RNA polymerase II+++GO:0099156///cell-…
12226	K14443	ENSMUSG00000036478	'Btg1'	mRNA	-0.622067	0.000357182	8.90333	15.54	10.05	15.31	8.18	17.11	8.48	14.2	03018///RNA degradation				GO:0005634///nucleus+++GO:0005737///cytoplasm	GO:0019899///enzyme binding+++GO:0005515///protein binding	GO:0006479///protein methylation+++GO:0043085///positive regulation of catalytic activity+++GO:0045663///positive regulation of myoblast differentiation+++GO:2000271///positive regulation of fibroblast apoptotic process+++GO:0045930///negative regulation of mitotic cell cycle+++GO:0045766///positive regulation of angiogenesis+++GO:0045603///positive regulation of endothelial cell differentiation+…
12257	K05770	ENSMUSG00000041736	'Tspo'	mRNA	0.52083	0.00471691	126.013	99.8833	114.91	98.3	137.58	94.17	125.55	107.18	04979///Cholesterol metabolism+++04080///Neuroactive ligand-receptor interaction+++04214///Apoptosis - fly				GO:0016021///integral component of membrane+++GO:0031966///mitochondrial membrane+++GO:0005783///endoplasmic reticulum+++GO:0005739///mitochondrion+++GO:0005741///mitochondrial outer membrane+++GO:0016020///membrane	GO:0044325///ion channel binding+++GO:0008503///benzodiazepine receptor activity+++GO:0005497///androgen binding+++GO:0015485///cholesterol binding	GO:0007568///aging+++GO:0014012///peripheral nervous system axon regeneration+++GO:0071476///cellular hypotonic response+++GO:1903579///negative regulation of ATP metabolic process+++GO:0071222///cellular response to lipopolysaccharide+++GO:0030325///adrenal gland development+++GO:0071294///cellular response to zinc ion+++GO:0006869///lipid transport+++GO:0006694///steroid biosynthetic process+++…
12267	K04009	ENSMUSG00000040552	'C3ar1'	mRNA	-0.656528	0.0476003	3.10333	5.53333	4.17	5.59	2.43	5.99	2.71	5.02	04080///Neuroactive ligand-receptor interaction+++04610///Complement and coagulation cascades				GO:0016020///membrane+++GO:0016021///integral component of membrane+++GO:0005886///plasma membrane+++GO:0005623///cell	GO:0001850///complement component C3a binding+++GO:0004930///G protein-coupled receptor activity+++GO:0004876///complement component C3a receptor activity+++GO:0004875///complement receptor activity	GO:0007186///G protein-coupled receptor signaling pathway+++GO:0008217///regulation of blood pressure+++GO:0006954///inflammatory response+++GO:0090023///positive regulation of neutrophil chemotaxis+++GO:0007165///signal transduction+++GO:0002430///complement receptor mediated signaling pathway+++GO:0010759///positive regulation of macrophage chemotaxis+++GO:0072126///positive regulation of glome…
12283	K08272	ENSMUSG00000036707	'Cab39'	mRNA	-0.308149	0.0200314	22.03	30.9067	22.59	31.71	22.61	31.26	20.89	29.75	04150///mTOR signaling pathway+++04152///AMPK signaling pathway				GO:0005737///cytoplasm+++GO:0032991///protein-containing complex	GO:0043539///protein serine/threonine kinase activator activity+++GO:0004674///protein serine/threonine kinase activity+++GO:0019900///kinase binding+++GO:0005509///calcium ion binding+++GO:0030295///protein kinase activator activity	GO:0035556///intracellular signal transduction+++GO:0018105///peptidyl-serine phosphorylation+++GO:0051291///protein heterooligomerization+++GO:0023014///signal transduction by protein phosphorylation+++GO:0010800///positive regulation of peptidyl-threonine phosphorylation+++GO:0071902///positive regulation of protein serine/threonine kinase activity+++GO:0032147///activation of protein kinase ac…
12291	K04854	ENSMUSG00000020866	'Cacna1g'	mRNA	3.11903	0.00577404	0.226667	0.0333333	0.09	0.01	0.2	0.05	0.39	0.04	04925///Aldosterone synthesis and secretion+++04020///Calcium signaling pathway+++04010///MAPK signaling pathway+++04713///Circadian entrainment+++04927///Cortisol synthesis and secretion	H00063///Spinocerebellar ataxia (SCA)			GO:0044297///cell body+++GO:0005886///plasma membrane+++GO:0005891///voltage-gated calcium channel complex+++GO:0030425///dendrite+++GO:0048471///perinuclear region of cytoplasm+++GO:0016020///membrane+++GO:0005737///cytoplasm+++GO:0016021///integral component of membrane+++GO:0043025///neuronal cell body	GO:0086059///voltage-gated calcium channel activity involved SA node cell action potential+++GO:0086056///voltage-gated calcium channel activity involved in AV node cell action potential+++GO:0005515///protein binding+++GO:0005244///voltage-gated ion channel activity+++GO:0005245///voltage-gated calcium channel activity+++GO:0005262///calcium channel activity+++GO:0005216///ion channel activity++…	GO:0019228///neuronal action potential+++GO:0086045///membrane depolarization during AV node cell action potential+++GO:0060371///regulation of atrial cardiac muscle cell membrane depolarization+++GO:0086002///cardiac muscle cell action potential involved in contraction+++GO:0007204///positive regulation of cytosolic calcium ion concentration+++GO:0045956///positive regulation of calcium ion-depe…
12306	K17092	ENSMUSG00000032231	'Anxa2'	mRNA	0.301932	0.00946349	692.007	638.347	684.42	622.28	708.32	656.27	683.28	636.49					GO:0005615///extracellular space+++GO:0030496///midbody+++GO:0005765///lysosomal membrane+++GO:0035749///myelin sheath adaxonal region+++GO:0045121///membrane raft+++GO:0005634///nucleus+++GO:0016020///membrane+++GO:1990667///PCSK9-AnxA2 complex+++GO:0005886///plasma membrane+++GO:0009986///cell surface+++GO:0031902///late endosome membrane+++GO:0005604///basement membrane+++GO:0048471///perinucl…	GO:0044730///bone sialoprotein binding+++GO:0008092///cytoskeletal protein binding+++GO:0044548///S100 protein binding+++GO:0005509///calcium ion binding+++GO:0099511///voltage-gated calcium channel activity involved in regulation of cytosolic calcium levels+++GO:0017137///Rab GTPase binding+++GO:0005544///calcium-dependent phospholipid binding+++GO:0048306///calcium-dependent protein binding+++G…	GO:0031214///biomineral tissue development+++GO:0007589///body fluid secretion+++GO:0003417///growth plate cartilage development+++GO:0044794///positive regulation by host of viral process+++GO:1905602///positive regulation of receptor-mediated endocytosis involved in cholesterol transport+++GO:1905599///positive regulation of low-density lipoprotein receptor activity+++GO:0044147///negative regu…
12315	K02183	ENSMUSG00000019370	'Calm3'	mRNA	0.537773	0.000167869	265.653	207.633	282.76	227.11	271.43	197.64	242.77	198.15	04261///Adrenergic signaling in cardiomyocytes+++04713///Circadian entrainment+++04020///Calcium signaling pathway+++04371///Apelin signaling pathway+++04720///Long-term potentiation+++04912///GnRH signaling pathway+++04921///Oxytocin signaling pathway+++04014///Ras signaling pathway+++04728///Dopaminergic synapse+++04016///MAPK signaling pathway - plant+++04745///Phototransduction - fly+++04114/…	H01019///Catecholaminergic polymorphic ventricular tachycardia+++H00720///Long QT syndrome			GO:0008076///voltage-gated potassium channel complex+++GO:1902494///catalytic complex+++GO:0005813///centrosome+++GO:0030426///growth cone+++GO:0005876///spindle microtubule+++GO:0032991///protein-containing complex+++GO:0030017///sarcomere+++GO:0043005///neuron projection+++GO:0005634///nucleus+++GO:0005886///plasma membrane+++GO:0005819///spindle+++GO:0005856///cytoskeleton+++GO:0030672///synap…	GO:0005509///calcium ion binding+++GO:0097718///disordered domain specific binding+++GO:0046872///metal ion binding+++GO:0019855///calcium channel inhibitor activity+++GO:0050998///nitric-oxide synthase binding+++GO:0072542///protein phosphatase activator activity+++GO:0019901///protein kinase binding+++GO:0031432///titin binding+++GO:0031800///type 3 metabotropic glutamate receptor binding+++GO:…	GO:0060315///negative regulation of ryanodine-sensitive calcium-release channel activity+++GO:0010880///regulation of release of sequestered calcium ion into cytosol by sarcoplasmic reticulum+++GO:0051000///positive regulation of nitric-oxide synthase activity+++GO:0060316///positive regulation of ryanodine-sensitive calcium-release channel activity+++GO:0051343///positive regulation of cyclic-nu…
12317	K08057	ENSMUSG00000003814	'Calr'	mRNA	0.292098	0.0308981	952.157	882.767	991.37	865.9	967.1	946.48	898	835.92	04612///Antigen processing and presentation+++04141///Protein processing in endoplasmic reticulum+++04145///Phagosome	H01605///Myelofibrosis+++H01612///Essential thrombocytosis			GO:0016529///sarcoplasmic reticulum+++GO:0009897///external side of plasma membrane+++GO:0048471///perinuclear region of cytoplasm+++GO:0062023///collagen-containing extracellular matrix+++GO:0005790///smooth endoplasmic reticulum+++GO:0016021///integral component of membrane+++GO:0005615///extracellular space+++GO:0042824///MHC class I peptide loading complex+++GO:0033018///sarcoplasmic reticulu…	GO:0005506///iron ion binding+++GO:0003729///mRNA binding+++GO:0046872///metal ion binding+++GO:0005178///integrin binding+++GO:0050681///androgen receptor binding+++GO:0030246///carbohydrate binding+++GO:0031625///ubiquitin protein ligase binding+++GO:0005509///calcium ion binding+++GO:0042277///peptide binding+++GO:0042562///hormone binding+++GO:0005515///protein binding+++GO:0051082///unfolded…	GO:1901224///positive regulation of NIK/NF-kappaB signaling+++GO:0061077///chaperone-mediated protein folding+++GO:0050766///positive regulation of phagocytosis+++GO:0017148///negative regulation of translation+++GO:0033144///negative regulation of intracellular steroid hormone receptor signaling pathway+++GO:0033574///response to testosterone+++GO:0010595///positive regulation of endothelial cel…
12333	K01367	ENSMUSG00000024942	'Capn1'	mRNA	0.609098	0.00314447	80.7433	60.1733	74.36	52.39	89.07	68.91	78.8	59.22	04210///Apoptosis+++04218///Cellular senescence+++04217///Necroptosis+++04141///Protein processing in endoplasmic reticulum	H00266///Hereditary spastic paraplegia (SPG)			GO:0005764///lysosome+++GO:0005886///plasma membrane+++GO:0016020///membrane+++GO:0005737///cytoplasm+++GO:0005739///mitochondrion+++GO:0005829///cytosol	GO:0008234///cysteine-type peptidase activity+++GO:0008233///peptidase activity+++GO:0004198///calcium-dependent cysteine-type endopeptidase activity+++GO:0019899///enzyme binding+++GO:0005509///calcium ion binding+++GO:0008092///cytoskeletal protein binding+++GO:0016787///hydrolase activity+++GO:0005515///protein binding+++GO:0046872///metal ion binding	GO:0043117///positive regulation of vascular permeability+++GO:0010666///positive regulation of cardiac muscle cell apoptotic process+++GO:1990776///response to angiotensin+++GO:0016540///protein autoprocessing+++GO:0060056///mammary gland involution+++GO:1903238///positive regulation of leukocyte tethering or rolling+++GO:1901223///negative regulation of NIK/NF-kappaB signaling+++GO:0030837///ne…
12336	K08583	ENSMUSG00000001794	'Capns1'	mRNA	0.41662	0.0132894	869.413	737.537	812.11	674.01	912.55	781.07	883.58	757.53					GO:0005886///plasma membrane+++GO:0016020///membrane+++GO:0005737///cytoplasm+++GO:0005829///cytosol	GO:0046872///metal ion binding+++GO:0004198///calcium-dependent cysteine-type endopeptidase activity+++GO:0005515///protein binding+++GO:0046982///protein heterodimerization activity+++GO:0005509///calcium ion binding	GO:0006508///proteolysis
12337	K08574	ENSMUSG00000035547	'Capn5'	mRNA	0.858856	0.0309781	7.05	4.42333	4.4	4.68	8.95	4.6	7.8	3.99		H01798///Autosomal dominant neovascular inflammatory vitreoretinopathy (ADNIV)			GO:0005737///cytoplasm+++GO:0045202///synapse+++GO:0009986///cell surface	GO:0008233///peptidase activity+++GO:0016787///hydrolase activity+++GO:0008234///cysteine-type peptidase activity+++GO:0004198///calcium-dependent cysteine-type endopeptidase activity	GO:0006508///proteolysis
12345	K10365	ENSMUSG00000028745	'Capzb'	mRNA	0.330389	0.0065968	535.777	483.513	541.33	480.27	561.49	496.99	504.51	473.28	04144///Endocytosis				GO:0098685///Schaffer collateral - CA1 synapse+++GO:0071203///WASH complex+++GO:0043197///dendritic spine+++GO:0005903///brush border+++GO:0005856///cytoskeleton+++GO:0001669///acrosomal vesicle+++GO:0030863///cortical cytoskeleton+++GO:0016020///membrane+++GO:0033150///cytoskeletal calyx+++GO:0030017///sarcomere+++GO:0008290///F-actin capping protein complex+++GO:0030027///lamellipodium+++GO:003…	GO:0051015///actin filament binding+++GO:0003779///actin binding+++GO:0005515///protein binding+++GO:0048487///beta-tubulin binding	GO:0048747///muscle fiber development+++GO:0031115///negative regulation of microtubule polymerization+++GO:0030036///actin cytoskeleton organization+++GO:0051490///negative regulation of filopodium assembly+++GO:0030030///cell projection organization+++GO:0051693///actin filament capping+++GO:0000902///cell morphogenesis+++GO:0090036///regulation of protein kinase C signaling+++GO:0051016///barb…
12352	K01672	ENSMUSG00000025317	'Car5a'	mRNA	-1.73888	0.0266529	1.02	3.87	0.51	3.14	0.7	2.91	1.85	5.56	00910///Nitrogen metabolism	H01302///Hyperchlorhidrosis isolated (HCHLH)+++H01204///Cerebellar ataxia, mental retardation (MR), and dysequilibrium syndrome (CAMRQ)+++H01400///Secondary hyperammonemia		R10092///carbonate hydro-lyase (carbon-dioxide-forming) HCO3- + H+ <=> CO2 + H2O+++R00132///carbonate hydro-lyase (carbon-dioxide-forming); carbonic Carbonic acid <=> CO2 + H2O	GO:0005739///mitochondrion	GO:0016829///lyase activity+++GO:0004089///carbonate dehydratase activity+++GO:0046872///metal ion binding+++GO:0008270///zinc ion binding	GO:0006094///gluconeogenesis
12353	K01672	ENSMUSG00000028972	'Car6'	mRNA	-1.93978	1.01626e-05	2.76333	12.06	2.28	7.19	2.63	16.49	3.38	12.5	00910///Nitrogen metabolism	H01400///Secondary hyperammonemia+++H01302///Hyperchlorhidrosis isolated (HCHLH)+++H01204///Cerebellar ataxia, mental retardation (MR), and dysequilibrium syndrome (CAMRQ)		R10092///carbonate hydro-lyase (carbon-dioxide-forming) HCO3- + H+ <=> CO2 + H2O+++R00132///carbonate hydro-lyase (carbon-dioxide-forming); carbonic Carbonic acid <=> CO2 + H2O	GO:0005615///extracellular space+++GO:0005829///cytosol+++GO:0005737///cytoplasm+++GO:0005576///extracellular region	GO:0004089///carbonate dehydratase activity+++GO:0003674///molecular_function+++GO:0046872///metal ion binding+++GO:0016829///lyase activity+++GO:0008270///zinc ion binding	GO:0001580///detection of chemical stimulus involved in sensory perception of bitter taste+++GO:0006730///one-carbon metabolic process
12361	K06103	ENSMUSG00000031012	'Cask'	mRNA	-0.498257	0.00336773	4.71333	7.65333	5.28	7.68	4.6	8.01	4.26	7.27		H01921///MICPCH syndrome+++H00894///FG syndrome (FGS)			GO:0031982///vesicle+++GO:0016021///integral component of membrane+++GO:0045121///membrane raft+++GO:0097440///apical dendrite+++GO:0098685///Schaffer collateral - CA1 synapse+++GO:0016323///basolateral plasma membrane+++GO:0060170///ciliary membrane+++GO:0043025///neuronal cell body+++GO:0005911///cell-cell junction+++GO:0098846///podocyte foot+++GO:0005730///nucleolus+++GO:0097060///synaptic me…	GO:0030165///PDZ domain binding+++GO:0044877///protein-containing complex binding+++GO:0008022///protein C-terminus binding+++GO:0016740///transferase activity+++GO:0005524///ATP binding+++GO:0004683///calmodulin-dependent protein kinase activity+++GO:0004674///protein serine/threonine kinase activity+++GO:0000166///nucleotide binding+++GO:0005516///calmodulin binding+++GO:0042043///neurexin fami…	GO:0072659///protein localization to plasma membrane+++GO:0016310///phosphorylation+++GO:0010839///negative regulation of keratinocyte proliferation+++GO:2000300///regulation of synaptic vesicle exocytosis+++GO:0006357///regulation of transcription by RNA polymerase II+++GO:0061003///positive regulation of dendritic spine morphogenesis+++GO:0070509///calcium ion import+++GO:0032024///positive reg…
12363	K04394	ENSMUSG00000033538	'Casp4'	mRNA	-1.79158	4.06381e-06	7.2	27.8967	6.48	15.91	6.91	36.55	8.21	31.23	04621///NOD-like receptor signaling pathway				GO:0005789///endoplasmic reticulum membrane+++GO:0005886///plasma membrane+++GO:0005739///mitochondrion+++GO:0005783///endoplasmic reticulum+++GO:0005576///extracellular region+++GO:0005737///cytoplasm+++GO:0061702///inflammasome complex+++GO:0043005///neuron projection+++GO:0016020///membrane+++GO:0043025///neuronal cell body+++GO:0005829///cytosol+++GO:0032991///protein-containing complex	GO:0097110///scaffold protein binding+++GO:0016787///hydrolase activity+++GO:0097199///cysteine-type endopeptidase activity involved in apoptotic signaling pathway+++GO:0004197///cysteine-type endopeptidase activity+++GO:0008233///peptidase activity+++GO:0008234///cysteine-type peptidase activity+++GO:0050700///CARD domain binding+++GO:0097153///cysteine-type endopeptidase activity involved in ap…	GO:0070269///pyroptosis+++GO:0007015///actin filament organization+++GO:0006915///apoptotic process+++GO:0002376///immune system process+++GO:0097193///intrinsic apoptotic signaling pathway+++GO:0006508///proteolysis+++GO:0006919///activation of cysteine-type endopeptidase activity involved in apoptotic process+++GO:0035234///ectopic germ cell programmed cell death+++GO:0012501///programmed cell …
12367	K02187	ENSMUSG00000031628	'Casp3'	mRNA	-0.965945	0.000232653	12.7233	28.0733	9.99	24.16	14.17	31.03	14.01	29.03	04668///TNF signaling pathway+++04215///Apoptosis - multiple species+++04010///MAPK signaling pathway+++04115///p53 signaling pathway+++04210///Apoptosis+++04650///Natural killer cell mediated cytotoxicity+++04726///Serotonergic synapse+++04657///IL-17 signaling pathway		M00685///Apoptotic machinery		GO:0043025///neuronal cell body+++GO:0045121///membrane raft+++GO:0005829///cytosol+++GO:0005737///cytoplasm+++GO:0031264///death-inducing signaling complex+++GO:0005634///nucleus	GO:0097153///cysteine-type endopeptidase activity involved in apoptotic process+++GO:0004252///serine-type endopeptidase activity+++GO:0097200///cysteine-type endopeptidase activity involved in execution phase of apoptosis+++GO:0005123///death receptor binding+++GO:0008234///cysteine-type peptidase activity+++GO:0097199///cysteine-type endopeptidase activity involved in apoptotic signaling pathwa…	GO:0048011///neurotrophin TRK receptor signaling pathway+++GO:0009411///response to UV+++GO:0009611///response to wounding+++GO:0071887///leukocyte apoptotic process+++GO:0016485///protein processing+++GO:0045165///cell fate commitment+++GO:0007413///axonal fasciculation+++GO:0072734///cellular response to staurosporine+++GO:0021766///hippocampus development+++GO:0030182///neuron differentiation+…
12369	K04397	ENSMUSG00000025076	'Casp7'	mRNA	-1.03601	0.0109361	2.76667	6.45	2.13	4.63	2.97	8.33	3.2	6.39	04214///Apoptosis - fly+++04210///Apoptosis+++04215///Apoptosis - multiple species+++04668///TNF signaling pathway		M00685///Apoptotic machinery		GO:0005829///cytosol+++GO:0043231///intracellular membrane-bounded organelle+++GO:0005737///cytoplasm+++GO:0005634///nucleus	GO:0004190///aspartic-type endopeptidase activity+++GO:0097153///cysteine-type endopeptidase activity involved in apoptotic process+++GO:0004197///cysteine-type endopeptidase activity+++GO:0008234///cysteine-type peptidase activity+++GO:0016787///hydrolase activity+++GO:0097200///cysteine-type endopeptidase activity involved in execution phase of apoptosis+++GO:0005515///protein binding+++GO:0008…	GO:0051402///neuron apoptotic process+++GO:0007568///aging+++GO:0072734///cellular response to staurosporine+++GO:0007507///heart development+++GO:0016485///protein processing+++GO:0097194///execution phase of apoptosis+++GO:0051146///striated muscle cell differentiation+++GO:0009411///response to UV+++GO:0071887///leukocyte apoptotic process+++GO:0006508///proteolysis+++GO:0006915///apoptotic pr…
12380	K04281	ENSMUSG00000021585	'Cast'	mRNA	-0.388322	0.0294967	45.9633	69.78	53.76	73.28	41.3	70.27	42.83	65.79					GO:0016020///membrane+++GO:0005829///cytosol+++GO:0014069///postsynaptic density+++GO:0005634///nucleus+++GO:0005737///cytoplasm+++GO:0005783///endoplasmic reticulum	GO:0030414///peptidase inhibitor activity+++GO:0004869///cysteine-type endopeptidase inhibitor activity+++GO:0010859///calcium-dependent cysteine-type endopeptidase inhibitor activity+++GO:0002020///protease binding	GO:0030163///protein catabolic process+++GO:0007343///egg activation+++GO:0043086///negative regulation of catalytic activity+++GO:0071157///negative regulation of cell cycle arrest+++GO:0097340///inhibition of cysteine-type endopeptidase activity+++GO:2000675///negative regulation of type B pancreatic cell apoptotic process+++GO:0010466///negative regulation of peptidase activity
12408	K00079	ENSMUSG00000051483	'Cbr1'	mRNA	0.526271	0.0381779	21.7	17.1533	18.79	16.91	21.31	17.16	25	17.39	01100///Metabolic pathways+++00590///Arachidonic acid metabolism+++00790///Folate biosynthesis+++00980///Metabolism of xenobiotics by cytochrome P450			R02581///(5Z,13E)-(15S)-9alpha,11alpha,15-trihydroxyprosta-5,13-dienoate:NADP+ 9-oxidoreductase; Prostaglandin Prostaglandin F2alpha + NADP+ <=> Prostaglandin E2 + NADPH + H++++R04285///6-Lactoyl-5,6,7,8-tetrahydropterin:NADP+ 2'-oxidoreductase 6-Lactoyl-5,6,7,8-tetrahydropterin + NADP+ <=> 6-Pyruvoyltetrahydropterin + NADPH + H++++R09420///carbonyl reductase 4-(N-Nitrosomethylamino)-1-(3-pyridyl…	GO:0043231///intracellular membrane-bounded organelle+++GO:0005886///plasma membrane+++GO:0005737///cytoplasm+++GO:0005902///microvillus+++GO:0005634///nucleus	GO:0050221///prostaglandin-E2 9-reductase activity+++GO:0016491///oxidoreductase activity+++GO:0047021///15-hydroxyprostaglandin dehydrogenase (NADP+) activity+++GO:0016655///oxidoreductase activity, acting on NAD(P)H, quinone or similar compound as acceptor+++GO:0004090///carbonyl reductase (NADPH) activity	GO:0042373///vitamin K metabolic process+++GO:0017144///drug metabolic process+++GO:0055114///oxidation-reduction process
12416	K11451	ENSMUSG00000025577	'Cbx2'	mRNA	-1.21921	0.000171444	2.15333	5.66333	3.04	5.74	1.74	6.07	1.68	5.18		H00607///46,XY disorders of sex development (Disorders of gonadal development)			GO:0031519///PcG protein complex+++GO:0005634///nucleus+++GO:0005654///nucleoplasm+++GO:0000792///heterochromatin+++GO:0000791///euchromatin+++GO:0005694///chromosome+++GO:0016607///nuclear speck+++GO:0035102///PRC1 complex	GO:0005515///protein binding+++GO:0003677///DNA binding+++GO:0003682///chromatin binding+++GO:0035064///methylated histone binding	GO:0000122///negative regulation of transcription by RNA polymerase II+++GO:0045137///development of primary sexual characteristics+++GO:0006325///chromatin organization
12417	K11586	ENSMUSG00000029836	'Cbx3'	mRNA	-0.513332	0.000855346	23.14	37.6667	23.79	39.12	24.68	36.85	20.95	37.03					GO:0090734///site of DNA damage+++GO:0010369///chromocenter+++GO:0000785///chromatin+++GO:0005719///nuclear euchromatin+++GO:0031618///nuclear pericentric heterochromatin+++GO:0005819///spindle+++GO:0005654///nucleoplasm+++GO:0005634///nucleus+++GO:0005635///nuclear envelope+++GO:0035985///senescence-associated heterochromatin focus+++GO:0000775///chromosome, centromeric region+++GO:0005720///nuc…	GO:0005515///protein binding+++GO:0000976///transcription regulatory region sequence-specific DNA binding+++GO:0019904///protein domain specific binding+++GO:0019899///enzyme binding+++GO:1990226///histone methyltransferase binding+++GO:0042802///identical protein binding	GO:0048511///rhythmic process+++GO:0006974///cellular response to DNA damage stimulus+++GO:0045892///negative regulation of transcription, DNA-templated+++GO:0006325///chromatin organization
12444	K10151	ENSMUSG00000000184	'Ccnd2'	mRNA	0.712598	0.00205499	57.2967	39.46	63.3	48.41	58	32.71	50.59	37.26	04510///Focal adhesion+++04151///PI3K-Akt signaling pathway+++04917///Prolactin signaling pathway+++04310///Wnt signaling pathway+++04068///FoxO signaling pathway+++04218///Cellular senescence+++04630///Jak-STAT signaling pathway+++04110///Cell cycle+++04340///Hedgehog signaling pathway+++04390///Hippo signaling pathway+++04115///p53 signaling pathway	H01885///Megalencephaly-polymicrogyria-polydactyly-hydrocephalus syndrome (MPPH)+++H00023///Testicular cancer	M00692///Cell cycle - G1/S transition		GO:0005730///nucleolus+++GO:0005829///cytosol+++GO:0097129///cyclin D2-CDK4 complex+++GO:0005634///nucleus+++GO:0005737///cytoplasm+++GO:0000785///chromatin+++GO:0005654///nucleoplasm+++GO:0031965///nuclear membrane+++GO:0016020///membrane+++GO:0000307///cyclin-dependent protein kinase holoenzyme complex	GO:0004672///protein kinase activity+++GO:0005515///protein binding+++GO:0019901///protein kinase binding+++GO:0016538///cyclin-dependent protein serine/threonine kinase regulator activity	GO:0071481///cellular response to X-ray+++GO:0001934///positive regulation of protein phosphorylation+++GO:0051726///regulation of cell cycle+++GO:0007088///regulation of mitotic nuclear division+++GO:0045787///positive regulation of cell cycle+++GO:0006468///protein phosphorylation+++GO:0045737///positive regulation of cyclin-dependent protein serine/threonine kinase activity+++GO:0007616///long…
12447	K06626	ENSMUSG00000002068	'Ccne1'	mRNA	-1.03904	2.65205e-05	38.7067	89.9967	50.39	102.34	33.52	86.87	32.21	80.78	04114///Oocyte meiosis+++04151///PI3K-Akt signaling pathway+++04391///Hippo signaling pathway - fly+++04218///Cellular senescence+++04110///Cell cycle+++04115///p53 signaling pathway	H00055///Laryngeal cancer+++H00018///Gastric cancer	M00692///Cell cycle - G1/S transition		GO:0005654///nucleoplasm+++GO:0005634///nucleus+++GO:0097134///cyclin E1-CDK2 complex+++GO:0000307///cyclin-dependent protein kinase holoenzyme complex+++GO:0005813///centrosome+++GO:0005737///cytoplasm	GO:0005515///protein binding+++GO:0016301///kinase activity+++GO:0044877///protein-containing complex binding+++GO:0004672///protein kinase activity+++GO:0019901///protein kinase binding+++GO:0016538///cyclin-dependent protein serine/threonine kinase regulator activity	GO:0007129///synapsis+++GO:0051301///cell division+++GO:0006270///DNA replication initiation+++GO:1900087///positive regulation of G1/S transition of mitotic cell cycle+++GO:0000278///mitotic cell cycle+++GO:0007049///cell cycle+++GO:0016055///Wnt signaling pathway+++GO:0070192///chromosome organization involved in meiotic cell cycle+++GO:0000723///telomere maintenance+++GO:0000079///regulation o…
12448	K06626	ENSMUSG00000028212	'Ccne2'	mRNA	-2.53676	2.32029e-10	5.10333	33.3867	8.44	33.92	3.13	35.45	3.74	30.79	04391///Hippo signaling pathway - fly+++04115///p53 signaling pathway+++04218///Cellular senescence+++04151///PI3K-Akt signaling pathway+++04114///Oocyte meiosis+++04110///Cell cycle	H00018///Gastric cancer+++H00055///Laryngeal cancer	M00692///Cell cycle - G1/S transition		GO:0000307///cyclin-dependent protein kinase holoenzyme complex+++GO:0005813///centrosome+++GO:0097135///cyclin E2-CDK2 complex+++GO:0005737///cytoplasm+++GO:0005634///nucleus	GO:0016538///cyclin-dependent protein serine/threonine kinase regulator activity+++GO:0004672///protein kinase activity+++GO:0019901///protein kinase binding	GO:0051726///regulation of cell cycle+++GO:0051301///cell division+++GO:0008284///positive regulation of cell proliferation+++GO:0000082///G1/S transition of mitotic cell cycle+++GO:0000278///mitotic cell cycle+++GO:0006468///protein phosphorylation+++GO:1903827///regulation of cellular protein localization+++GO:0007129///synapsis+++GO:0007049///cell cycle+++GO:0000079///regulation of cyclin-depe…
12449	K10289	ENSMUSG00000072082	'Ccnf'	mRNA	-1.32745	0.00011974	14.45	40.8767	21.02	33.18	11.2	49.01	11.13	40.44					GO:0019005///SCF ubiquitin ligase complex+++GO:0005814///centriole+++GO:0005737///cytoplasm+++GO:0005813///centrosome+++GO:0005856///cytoskeleton+++GO:0030054///cell junction+++GO:0000307///cyclin-dependent protein kinase holoenzyme complex+++GO:0005634///nucleus	GO:0019901///protein kinase binding+++GO:0004672///protein kinase activity+++GO:0004842///ubiquitin-protein transferase activity+++GO:0016538///cyclin-dependent protein serine/threonine kinase regulator activity	GO:0051726///regulation of cell cycle+++GO:0006468///protein phosphorylation+++GO:0000079///regulation of cyclin-dependent protein serine/threonine kinase activity+++GO:0001890///placenta development+++GO:0045787///positive regulation of cell cycle+++GO:0000320///re-entry into mitotic cell cycle+++GO:0008284///positive regulation of cell proliferation+++GO:0000278///mitotic cell cycle+++GO:005130…
12460	K04569	ENSMUSG00000034108	'Ccs'	mRNA	0.585855	0.00585435	19.8433	15.03	21.71	16.56	18.49	13.67	19.33	14.86					GO:0005758///mitochondrial intermembrane space+++GO:0005615///extracellular space+++GO:0005634///nucleus+++GO:0005737///cytoplasm	GO:0005507///copper ion binding+++GO:0046872///metal ion binding+++GO:0008270///zinc ion binding+++GO:0019899///enzyme binding+++GO:0004784///superoxide dismutase activity+++GO:0016532///superoxide dismutase copper chaperone activity	GO:0055114///oxidation-reduction process+++GO:0006801///superoxide metabolic process+++GO:0030001///metal ion transport+++GO:0051353///positive regulation of oxidoreductase activity+++GO:0019430///removal of superoxide radicals
12512	K06497	ENSMUSG00000025351	'Cd63'	mRNA	0.50139	8.73653e-06	518.943	416.313	543.98	407.1	494.26	410.01	518.59	431.83	04142///Lysosome				GO:0097487///multivesicular body, internal vesicle+++GO:0005768///endosome+++GO:0031902///late endosome membrane+++GO:0070062///extracellular exosome+++GO:0031904///endosome lumen+++GO:0016021///integral component of membrane+++GO:0031226///intrinsic component of plasma membrane+++GO:0032991///protein-containing complex+++GO:0005737///cytoplasm+++GO:0005886///plasma membrane+++GO:0005887///integr…	GO:0044877///protein-containing complex binding+++GO:0005515///protein binding	GO:0045807///positive regulation of endocytosis+++GO:0007160///cell-matrix adhesion+++GO:0034613///cellular protein localization+++GO:0007166///cell surface receptor signaling pathway+++GO:2001046///positive regulation of integrin-mediated signaling pathway+++GO:0010633///negative regulation of epithelial cell migration+++GO:0043473///pigmentation+++GO:0002092///positive regulation of receptor in…
12514	K06501	ENSMUSG00000018774	'Cd68'	mRNA	0.551619	0.00714472	76.68	59.4733	70.69	52.5	75.15	61.26	84.2	64.66	04142///Lysosome				GO:0005765///lysosomal membrane+++GO:0005886///plasma membrane+++GO:0005764///lysosome+++GO:0016021///integral component of membrane+++GO:0016020///membrane+++GO:0005768///endosome+++GO:0010008///endosome membrane		GO:0071310///cellular response to organic substance
12518	K06506	ENSMUSG00000003379	'Cd79a'	mRNA	3.03485	0.000397679	1.4	0.193333	0.99	0.31	1.92	0.09	1.29	0.18	04662///B cell receptor signaling pathway	H00085///Agammaglobulinemias			GO:0005886///plasma membrane+++GO:0016020///membrane+++GO:0009897///external side of plasma membrane+++GO:0016021///integral component of membrane+++GO:0019815///B cell receptor complex+++GO:0045121///membrane raft+++GO:0005771///multivesicular body	GO:0004888///transmembrane signaling receptor activity+++GO:0042803///protein homodimerization activity+++GO:0005515///protein binding	GO:0007166///cell surface receptor signaling pathway+++GO:0030183///B cell differentiation+++GO:0002250///adaptive immune response+++GO:0051289///protein homotetramerization+++GO:0042100///B cell proliferation+++GO:0050853///B cell receptor signaling pathway+++GO:0042113///B cell activation+++GO:0002376///immune system process
12520	K06508	ENSMUSG00000037706	'Cd81'	mRNA	0.448146	0.0158281	541.903	450.557	582.2	388.58	534.35	501.09	509.16	462	04662///B cell receptor signaling pathway	H00088///Common variable immunodeficiency (CVID)			GO:0031982///vesicle+++GO:0016323///basolateral plasma membrane+++GO:0016021///integral component of membrane+++GO:0016324///apical plasma membrane+++GO:0005887///integral component of plasma membrane+++GO:0005886///plasma membrane+++GO:0070062///extracellular exosome+++GO:0016020///membrane+++GO:0001772///immunological synapse	GO:0005515///protein binding+++GO:0005178///integrin binding+++GO:0001618///virus receptor activity+++GO:1990459///transferrin receptor binding	GO:0030307///positive regulation of cell growth+++GO:0007166///cell surface receptor signaling pathway+++GO:2000145///regulation of cell motility+++GO:0008284///positive regulation of cell proliferation+++GO:0045944///positive regulation of transcription by RNA polymerase II+++GO:0031647///regulation of protein stability+++GO:0061462///protein localization to lysosome+++GO:1904352///positive regu…
12530	K06645	ENSMUSG00000032477	'Cdc25a'	mRNA	-0.729439	0.0299881	7.34667	13.7967	10.12	15.47	6.36	14.05	5.56	11.87	04914///Progesterone-mediated oocyte maturation+++04110///Cell cycle+++04218///Cellular senescence		M00691///DNA damage-induced cell cycle checkpoints		GO:0005737///cytoplasm+++GO:0005634///nucleus	GO:0051087///chaperone binding+++GO:0019901///protein kinase binding+++GO:0004721///phosphoprotein phosphatase activity+++GO:0016787///hydrolase activity+++GO:0004725///protein tyrosine phosphatase activity	GO:0110032///positive regulation of G2/MI transition of meiotic cell cycle+++GO:0051301///cell division+++GO:0009314///response to radiation+++GO:0000082///G1/S transition of mitotic cell cycle+++GO:0000086///G2/M transition of mitotic cell cycle+++GO:1902751///positive regulation of cell cycle G2/M phase transition+++GO:0045931///positive regulation of mitotic cell cycle+++GO:0035335///peptidyl-…
12534	K02087	ENSMUSG00000019942	'Cdk1'	mRNA	-0.506903	0.0241563	20.1767	32.4667	24.05	30.97	19.99	34.68	16.49	31.75	04914///Progesterone-mediated oocyte maturation+++04110///Cell cycle+++04115///p53 signaling pathway+++04114///Oocyte meiosis+++04218///Cellular senescence+++04540///Gap junction		M00693///Cell cycle - G2/M transition		GO:0005739///mitochondrion+++GO:0005829///cytosol+++GO:0005654///nucleoplasm+++GO:0005634///nucleus+++GO:0005759///mitochondrial matrix+++GO:0000307///cyclin-dependent protein kinase holoenzyme complex+++GO:0005819///spindle+++GO:0005856///cytoskeleton+++GO:0005813///centrosome+++GO:0030496///midbody+++GO:0005876///spindle microtubule+++GO:0072686///mitotic spindle+++GO:0005737///cytoplasm+++GO:0…	GO:0005515///protein binding+++GO:0000166///nucleotide binding+++GO:0003682///chromatin binding+++GO:0005524///ATP binding+++GO:0030544///Hsp70 protein binding+++GO:0004674///protein serine/threonine kinase activity+++GO:0004672///protein kinase activity+++GO:0030332///cyclin binding+++GO:0008353///RNA polymerase II CTD heptapeptide repeat kinase activity+++GO:0004693///cyclin-dependent protein s…	GO:1900182///positive regulation of protein localization to nucleus+++GO:0033160///positive regulation of protein import into nucleus, translocation+++GO:0007569///cell aging+++GO:0000278///mitotic cell cycle+++GO:0042542///response to hydrogen peroxide+++GO:0007095///mitotic G2 DNA damage checkpoint+++GO:0048678///response to axon injury+++GO:0016572///histone phosphorylation+++GO:0065003///prot…
12539	K09554	ENSMUSG00000019471	'Cdc37'	mRNA	0.328502	0.024742	205.003	184.273	220.64	179.6	204.51	196.17	189.86	177.05	04151///PI3K-Akt signaling pathway				GO:0032991///protein-containing complex+++GO:0101031///chaperone complex+++GO:0005829///cytosol+++GO:0032587///ruffle membrane+++GO:0005737///cytoplasm+++GO:1990565///HSP90-CDC37 chaperone complex	GO:0043422///protein kinase B binding+++GO:0031435///mitogen-activated protein kinase kinase kinase binding+++GO:0097110///scaffold protein binding+++GO:0019887///protein kinase regulator activity+++GO:0051087///chaperone binding+++GO:0031072///heat shock protein binding+++GO:0019901///protein kinase binding+++GO:0005515///protein binding+++GO:0051082///unfolded protein binding+++GO:0051879///Hsp…	GO:0060338///regulation of type I interferon-mediated signaling pathway+++GO:0006457///protein folding+++GO:0045859///regulation of protein kinase activity+++GO:0060334///regulation of interferon-gamma-mediated signaling pathway+++GO:0050821///protein stabilization+++GO:0018108///peptidyl-tyrosine phosphorylation+++GO:0098779///positive regulation of mitophagy in response to mitochondrial depolar…
12544	K06628	ENSMUSG00000000028	'Cdc45'	mRNA	-0.813962	0.00030554	7.97333	16.17	10.04	15.56	6.98	16.32	6.9	16.63	04113///Meiosis - yeast+++04110///Cell cycle+++04111///Cell cycle - yeast	H01889///Meier-Gorlin syndrome			GO:0031298///replication fork protection complex+++GO:0005813///centrosome+++GO:0005656///nuclear pre-replicative complex+++GO:0031261///DNA replication preinitiation complex+++GO:0005634///nucleus	GO:0003688///DNA replication origin binding+++GO:0003682///chromatin binding+++GO:0003697///single-stranded DNA binding+++GO:0043138///3'-5' DNA helicase activity	GO:0006267///pre-replicative complex assembly involved in nuclear cell cycle DNA replication+++GO:0006270///DNA replication initiation+++GO:0006260///DNA replication+++GO:0031938///regulation of chromatin silencing at telomere+++GO:1902977///mitotic DNA replication preinitiation complex assembly+++GO:0032508///DNA duplex unwinding+++GO:0000727///double-strand break repair via break-induced replic…
12566	K02206	ENSMUSG00000025358	'Cdk2'	mRNA	-0.543658	0.0173695	16.3533	27.1667	15.5	24.17	18.22	30.09	15.34	27.24	04151///PI3K-Akt signaling pathway+++04114///Oocyte meiosis+++04218///Cellular senescence+++04110///Cell cycle+++04115///p53 signaling pathway+++04068///FoxO signaling pathway+++04914///Progesterone-mediated oocyte maturation		M00692///Cell cycle - G1/S transition+++M00693///Cell cycle - G2/M transition		GO:0043231///intracellular membrane-bounded organelle+++GO:0000793///condensed chromosome+++GO:0097124///cyclin A2-CDK2 complex+++GO:0005737///cytoplasm+++GO:0000307///cyclin-dependent protein kinase holoenzyme complex+++GO:0005768///endosome+++GO:0000805///X chromosome+++GO:0015030///Cajal body+++GO:0005813///centrosome+++GO:0097135///cyclin E2-CDK2 complex+++GO:0005667///transcription factor co…	GO:0004672///protein kinase activity+++GO:0016301///kinase activity+++GO:0000287///magnesium ion binding+++GO:0019904///protein domain specific binding+++GO:0097472///cyclin-dependent protein kinase activity+++GO:0035173///histone kinase activity+++GO:0044877///protein-containing complex binding+++GO:0030332///cyclin binding+++GO:0000166///nucleotide binding+++GO:0046872///metal ion binding+++GO:…	GO:0006281///DNA repair+++GO:0008284///positive regulation of cell proliferation+++GO:0000082///G1/S transition of mitotic cell cycle+++GO:0006974///cellular response to DNA damage stimulus+++GO:0016572///histone phosphorylation+++GO:0000122///negative regulation of transcription by RNA polymerase II+++GO:0018105///peptidyl-serine phosphorylation+++GO:0051726///regulation of cell cycle+++GO:00515…
12593	K00653	ENSMUSG00000059288	'Cdyl'	mRNA	-0.569489	0.0165183	4.35	7.31667	5.21	7.84	4.13	7.14	3.71	6.97					GO:0016020///membrane+++GO:0005634///nucleus+++GO:0016607///nuclear speck+++GO:0016021///integral component of membrane+++GO:0005694///chromosome	GO:0004402///histone acetyltransferase activity+++GO:0016746///transferase activity, transferring acyl groups+++GO:0016829///lyase activity+++GO:0003824///catalytic activity+++GO:0003714///transcription corepressor activity+++GO:0035064///methylated histone binding+++GO:0016740///transferase activity+++GO:0030674///protein binding, bridging+++GO:0003682///chromatin binding+++GO:0120092///crotonyl…	GO:0030154///cell differentiation+++GO:0007286///spermatid development+++GO:0016573///histone acetylation+++GO:1903507///negative regulation of nucleic acid-templated transcription+++GO:0007283///spermatogenesis+++GO:0120094///negative regulation of peptidyl-lysine crotonylation+++GO:0060816///random inactivation of X chromosome
12611	K10049	ENSMUSG00000056216	'Cebpg'	mRNA	-0.79357	1.74689e-06	3.89	7.65667	3.92	7.38	4.11	8.15	3.64	7.44					GO:0005634///nucleus+++GO:0005654///nucleoplasm	GO:0043565///sequence-specific DNA binding+++GO:0042803///protein homodimerization activity+++GO:0000978///RNA polymerase II proximal promoter sequence-specific DNA binding+++GO:0005515///protein binding+++GO:0003700///DNA-binding transcription factor activity+++GO:0003690///double-stranded DNA binding+++GO:0001228///DNA-binding transcription activator activity, RNA polymerase II-specific+++GO:00…	GO:0042267///natural killer cell mediated cytotoxicity+++GO:0045944///positive regulation of transcription by RNA polymerase II+++GO:0006357///regulation of transcription by RNA polymerase II+++GO:0045078///positive regulation of interferon-gamma biosynthetic process+++GO:0001889///liver development+++GO:0006338///chromatin remodeling+++GO:0006337///nucleosome disassembly+++GO:0045739///positive …
12631	K05765	ENSMUSG00000056201	'Cfl1'	mRNA	0.414477	0.0170265	2173.27	1849.78	2391.62	1720.51	2208.61	2029.57	1919.58	1799.27	04810///Regulation of actin cytoskeleton+++04666///Fc gamma R-mediated phagocytosis+++04360///Axon guidance	H00698///Nemaline myopathy			GO:0030027///lamellipodium+++GO:0043197///dendritic spine+++GO:0005576///extracellular region+++GO:0005615///extracellular space+++GO:0031966///mitochondrial membrane+++GO:0016363///nuclear matrix+++GO:0005737///cytoplasm+++GO:0031252///cell leading edge+++GO:0016020///membrane+++GO:0042995///cell projection+++GO:0005886///plasma membrane+++GO:0043005///neuron projection+++GO:0030864///cortical a…	GO:0003779///actin binding+++GO:0005102///signaling receptor binding+++GO:1902936///phosphatidylinositol bisphosphate binding+++GO:0051015///actin filament binding+++GO:0019903///protein phosphatase binding	GO:0006606///protein import into nucleus+++GO:0032232///negative regulation of actin filament bundle assembly+++GO:0014070///response to organic cyclic compound+++GO:0000281///mitotic cytokinesis+++GO:0071347///cellular response to interleukin-1+++GO:0007015///actin filament organization+++GO:2000147///positive regulation of cell motility+++GO:0098885///modification of postsynaptic actin cytoskel…
12638	K05031	ENSMUSG00000041301	'Cftr'	mRNA	-2.53773	0.000263314	0.14	0.87	0.28	0.86	0.07	1.02	0.07	0.73	04976///Bile secretion+++04971///Gastric acid secretion+++04530///Tight junction+++04972///Pancreatic secretion+++04024///cAMP signaling pathway+++02010///ABC transporters+++04152///AMPK signaling pathway	H00933///Hereditary pancreatitis+++H01033///Congenital bilateral absence of vas deferens+++H00218///Cystic fibrosis (CF)			GO:0055038///recycling endosome membrane+++GO:0016324///apical plasma membrane+++GO:0005737///cytoplasm+++GO:0034707///chloride channel complex+++GO:0005886///plasma membrane+++GO:0005783///endoplasmic reticulum+++GO:0005789///endoplasmic reticulum membrane+++GO:0005769///early endosome+++GO:0009986///cell surface+++GO:0005902///microvillus+++GO:0005887///integral component of plasma membrane+++G…	GO:0016787///hydrolase activity+++GO:0015108///chloride transmembrane transporter activity+++GO:0000166///nucleotide binding+++GO:0030165///PDZ domain binding+++GO:0016887///ATPase activity+++GO:0005524///ATP binding+++GO:0005260///intracellularly ATP-gated chloride channel activity+++GO:0005254///chloride channel activity+++GO:0015106///bicarbonate transmembrane transporter activity+++GO:0005515…	GO:0030301///cholesterol transport+++GO:0006811///ion transport+++GO:0034976///response to endoplasmic reticulum stress+++GO:1905460///negative regulation of vascular associated smooth muscle cell apoptotic process+++GO:0048240///sperm capacitation+++GO:0033005///positive regulation of mast cell activation+++GO:2000077///negative regulation of type B pancreatic cell development+++GO:1902476///chl…
12648	K11367	ENSMUSG00000023852	'Chd1'	mRNA	-0.665172	3.10877e-06	5.15667	9.27667	5.53	9.33	4.89	9.9	5.05	8.6					GO:0005634///nucleus+++GO:0005737///cytoplasm+++GO:0001650///fibrillar center	GO:0016787///hydrolase activity+++GO:0035064///methylated histone binding+++GO:0003677///DNA binding+++GO:0004386///helicase activity+++GO:0000166///nucleotide binding+++GO:0003682///chromatin binding+++GO:0005524///ATP binding	GO:0006333///chromatin assembly or disassembly+++GO:0016569///covalent chromatin modification+++GO:0006338///chromatin remodeling+++GO:0006325///chromatin organization+++GO:0043923///positive regulation by host of viral transcription
12660	K14156	ENSMUSG00000024843	'Chka'	mRNA	-1.00171	1.57308e-05	7.74	18.41	9.29	15.8	6.79	21.62	7.14	17.81	00564///Glycerophospholipid metabolism+++01100///Metabolic pathways		M00090///Phosphatidylcholine (PC) biosynthesis, choline => PC+++M00092///Phosphatidylethanolamine (PE) biosynthesis, ethanolamine => PE	R01468///ATP:ethanolamine O-phosphotransferase ATP + Ethanolamine <=> ADP + Ethanolamine phosphate+++R01021///ATP:choline phosphotransferase ATP + Choline <=> ADP + Choline phosphate	GO:0005737///cytoplasm	GO:0000166///nucleotide binding+++GO:0004103///choline kinase activity+++GO:0008144///drug binding+++GO:0005524///ATP binding+++GO:0004104///cholinesterase activity+++GO:0004305///ethanolamine kinase activity+++GO:0042803///protein homodimerization activity+++GO:0033265///choline binding+++GO:0016301///kinase activity+++GO:0016740///transferase activity	GO:0006629///lipid metabolic process+++GO:1904681///response to 3-methylcholanthrene+++GO:0006657///CDP-choline pathway+++GO:0006656///phosphatidylcholine biosynthetic process+++GO:0008654///phospholipid biosynthetic process+++GO:0019695///choline metabolic process+++GO:0006646///phosphatidylethanolamine biosynthetic process+++GO:0016310///phosphorylation+++GO:0009636///response to toxic substanc…
12672	K04132	ENSMUSG00000040495	'Chrm4'	mRNA	-2.25061	0.00809009	0.123333	0.643333	0.2	0.7	0.11	0.79	0.06	0.44	04725///Cholinergic synapse+++04080///Neuroactive ligand-receptor interaction+++04810///Regulation of actin cytoskeleton				GO:0045211///postsynaptic membrane+++GO:0043679///axon terminus+++GO:0005886///plasma membrane+++GO:0098978///glutamatergic synapse+++GO:0099061///integral component of postsynaptic density membrane+++GO:0043025///neuronal cell body+++GO:0030425///dendrite+++GO:0045202///synapse+++GO:0005737///cytoplasm+++GO:0030054///cell junction+++GO:0014069///postsynaptic density+++GO:0032279///asymmetric syn…	GO:0004930///G protein-coupled receptor activity+++GO:0016907///G protein-coupled acetylcholine receptor activity+++GO:0030594///neurotransmitter receptor activity+++GO:0005085///guanyl-nucleotide exchange factor activity+++GO:0004993///G protein-coupled serotonin receptor activity	GO:0007187///G protein-coupled receptor signaling pathway, coupled to cyclic nucleotide second messenger+++GO:0040012///regulation of locomotion+++GO:0098664///G protein-coupled serotonin receptor signaling pathway+++GO:0007268///chemical synaptic transmission+++GO:0007165///signal transduction+++GO:0007186///G protein-coupled receptor signaling pathway+++GO:0007197///adenylate cyclase-inhibiting…
12705	K22527	ENSMUSG00000051159	'Cited1'	mRNA	-2.40959	0.0138088	0.43	2.48333	0.76	1.27	0.25	4.2	0.28	1.98					GO:0005829///cytosol+++GO:0005634///nucleus+++GO:0005737///cytoplasm	GO:0008022///protein C-terminus binding+++GO:0003713///transcription coactivator activity+++GO:0070410///co-SMAD binding+++GO:0050693///LBD domain binding+++GO:0005515///protein binding+++GO:0003700///DNA-binding transcription factor activity+++GO:0042803///protein homodimerization activity+++GO:0003682///chromatin binding+++GO:0044212///transcription regulatory region DNA binding	GO:0010628///positive regulation of gene expression+++GO:0007420///brain development+++GO:0032868///response to insulin+++GO:0034341///response to interferon-gamma+++GO:0051591///response to cAMP+++GO:0001570///vasculogenesis+++GO:0070741///response to interleukin-6+++GO:0003340///negative regulation of mesenchymal to epithelial transition involved in metanephros morphogenesis+++GO:0043473///pigm…
12709	K00933	ENSMUSG00000001270	'Ckb'	mRNA	1.15651	0.0220142	151.34	77.5	77.42	52.57	191.74	82.15	184.86	97.78	00330///Arginine and proline metabolism+++01100///Metabolic pathways		M00047///Creatine pathway	R01881///ATP:creatine N-phosphotransferase ATP + Creatine <=> ADP + Phosphocreatine	GO:0043025///neuronal cell body+++GO:0005739///mitochondrion+++GO:0043209///myelin sheath+++GO:0030425///dendrite+++GO:0005634///nucleus+++GO:0005829///cytosol	GO:0031625///ubiquitin protein ligase binding+++GO:0004111///creatine kinase activity+++GO:0005524///ATP binding	GO:0030644///cellular chloride ion homeostasis+++GO:0021549///cerebellum development
12727	K05012	ENSMUSG00000000605	'Clcn4'	mRNA	0.445681	0.0347317	9.91	8.36	8.96	9.33	10.45	8.02	10.32	7.73		H02147///X-linked recessive nephrolithiasis with renal failure+++H00214///Hypophosphatemic rickets+++H02142///X-linked recessive hypophosphatemic rickets+++H00694///Dent disease+++H02148///Low molecular weight proteinuria with hypercalciuria and nephrocalcinosis+++H02149///X-linked hypercalciuric nephrolithiasis+++H00480///Non-syndromic X-linked mental retardation			GO:0016021///integral component of membrane+++GO:0005886///plasma membrane+++GO:0005794///Golgi apparatus+++GO:0005789///endoplasmic reticulum membrane+++GO:0031902///late endosome membrane+++GO:0016020///membrane+++GO:0005768///endosome+++GO:0005783///endoplasmic reticulum+++GO:0005769///early endosome+++GO:0005887///integral component of plasma membrane+++GO:0031901///early endosome membrane	GO:0005524///ATP binding+++GO:0031404///chloride ion binding+++GO:0005247///voltage-gated chloride channel activity+++GO:0015299///solute:proton antiporter activity+++GO:0000166///nucleotide binding+++GO:0005254///chloride channel activity+++GO:0015297///antiporter activity	GO:1902476///chloride transmembrane transport+++GO:0055085///transmembrane transport+++GO:0006821///chloride transport+++GO:0006811///ion transport+++GO:1902600///proton transmembrane transport
12750	K08823	ENSMUSG00000020385	'Clk4'	mRNA	-0.538679	0.044412	3.3	5.45333	3.36	5.37	3.04	5.77	3.5	5.22					GO:0005634///nucleus	GO:0004712///protein serine/threonine/tyrosine kinase activity+++GO:0005524///ATP binding+++GO:0004713///protein tyrosine kinase activity+++GO:0016740///transferase activity+++GO:0016301///kinase activity+++GO:0000166///nucleotide binding+++GO:0004674///protein serine/threonine kinase activity+++GO:0004672///protein kinase activity	GO:0006468///protein phosphorylation+++GO:0016310///phosphorylation+++GO:0018108///peptidyl-tyrosine phosphorylation+++GO:0046777///protein autophosphorylation+++GO:0043484///regulation of RNA splicing
12751	K01279	ENSMUSG00000030894	'Tpp1'	mRNA	0.594356	7.44013e-05	126.6	95.2333	118.6	89.36	134.46	95.96	126.74	100.38	04142///Lysosome	H01891///Autosomal recessive spinocerebellar ataxias+++H00149///Neuronal ceroid lipofuscinosis (NCL)+++H00810///Progressive myoclonic epilepsy (PME/ EPM)			GO:0005739///mitochondrion+++GO:0042470///melanosome+++GO:0005764///lysosome	GO:0042277///peptide binding+++GO:0004252///serine-type endopeptidase activity+++GO:0008240///tripeptidyl-peptidase activity+++GO:0008233///peptidase activity+++GO:0005515///protein binding+++GO:0046872///metal ion binding+++GO:0004175///endopeptidase activity+++GO:0016787///hydrolase activity+++GO:0008236///serine-type peptidase activity	GO:0045453///bone resorption+++GO:0006508///proteolysis+++GO:0007040///lysosome organization+++GO:0007399///nervous system development+++GO:0043171///peptide catabolic process+++GO:0050885///neuromuscular process controlling balance+++GO:0030855///epithelial cell differentiation
12765	K05050	ENSMUSG00000026180	'Cxcr2'	mRNA	-1.5422	0.0424172	0.163333	0.533333	0.14	0.44	0.17	0.53	0.18	0.63	04060///Cytokine-cytokine receptor interaction+++04062///Chemokine signaling pathway+++04072///Phospholipase D signaling pathway+++04144///Endocytosis				GO:0005886///plasma membrane+++GO:0016020///membrane+++GO:0009986///cell surface+++GO:0042629///mast cell granule+++GO:0016021///integral component of membrane+++GO:0009897///external side of plasma membrane	GO:0016494///C-X-C chemokine receptor activity+++GO:0004950///chemokine receptor activity+++GO:0019959///interleukin-8 binding+++GO:0016493///C-C chemokine receptor activity+++GO:0019957///C-C chemokine binding+++GO:0004930///G protein-coupled receptor activity+++GO:0005515///protein binding+++GO:0004918///interleukin-8 receptor activity+++GO:0019956///chemokine binding	GO:0030593///neutrophil chemotaxis+++GO:0031623///receptor internalization+++GO:0006935///chemotaxis+++GO:0007166///cell surface receptor signaling pathway+++GO:0002690///positive regulation of leukocyte chemotaxis+++GO:0006968///cellular defense response+++GO:0019722///calcium-mediated signaling+++GO:0030901///midbrain development+++GO:0070098///chemokine-mediated signaling pathway+++GO:0042119/…
12790	K04950	ENSMUSG00000026114	'Cnga3'	mRNA	-5.48884	1.44899e-11	0.04	2	0.07	1.21	0.03	3.01	0.02	1.78	04740///Olfactory transduction+++04024///cAMP signaling pathway	H00971///Achromatopsia			GO:0030425///dendrite+++GO:0005737///cytoplasm+++GO:0016021///integral component of membrane+++GO:0016020///membrane+++GO:1902495///transmembrane transporter complex+++GO:0043194///axon initial segment+++GO:0043204///perikaryon+++GO:0005886///plasma membrane+++GO:0043025///neuronal cell body+++GO:0001750///photoreceptor outer segment+++GO:0097386///glial cell projection	GO:0005216///ion channel activity+++GO:0005221///intracellular cyclic nucleotide activated cation channel activity+++GO:0000166///nucleotide binding+++GO:0005222///intracellular cAMP-activated cation channel activity+++GO:0030553///cGMP binding+++GO:0005223///intracellular cGMP-activated cation channel activity+++GO:0005515///protein binding+++GO:0008022///protein C-terminus binding	GO:0034220///ion transmembrane transport+++GO:0006811///ion transport+++GO:0046549///retinal cone cell development+++GO:0051591///response to cAMP+++GO:0031960///response to corticosteroid+++GO:0007601///visual perception+++GO:0098659///inorganic cation import across plasma membrane+++GO:0055085///transmembrane transport+++GO:0006812///cation transport+++GO:0032026///response to magnesium ion+++G…
12798		ENSMUSG00000004665	'Cnn2'	mRNA	0.390214	0.000770934	637.08	551.557	666.06	557	617.56	525.72	627.62	571.95					GO:0001725///stress fiber+++GO:0005856///cytoskeleton	GO:0005516///calmodulin binding+++GO:0003779///actin binding	GO:0007010///cytoskeleton organization+++GO:0030336///negative regulation of cell migration+++GO:0071260///cellular response to mechanical stimulus+++GO:0010628///positive regulation of gene expression+++GO:0042060///wound healing+++GO:0032970///regulation of actin filament-based process+++GO:0030097///hemopoiesis+++GO:0050765///negative regulation of phagocytosis+++GO:0042127///regulation of cel…
12801	K04277	ENSMUSG00000044288	'Cnr1'	mRNA	-4.25304	0.0218703	0.00666667	0.146667	0.01	0.21	0	0.06	0.01	0.17	04723///Retrograde endocannabinoid signaling+++04015///Rap1 signaling pathway+++04080///Neuroactive ligand-receptor interaction+++04714///Thermogenesis				GO:0016021///integral component of membrane+++GO:0045121///membrane raft+++GO:0005741///mitochondrial outer membrane+++GO:0005886///plasma membrane+++GO:0030424///axon+++GO:0030426///growth cone+++GO:0005739///mitochondrion+++GO:0042734///presynaptic membrane	GO:0008144///drug binding+++GO:0004949///cannabinoid receptor activity	GO:0007611///learning or memory+++GO:0045777///positive regulation of blood pressure+++GO:0033004///negative regulation of mast cell activation+++GO:0043065///positive regulation of apoptotic process+++GO:0099553///trans-synaptic signaling by endocannabinoid, modulating synaptic transmission+++GO:0019233///sensory perception of pain+++GO:0051966///regulation of synaptic transmission, glutamatergi…
12804	K05059	ENSMUSG00000028444	'Cntfr'	mRNA	1.11552	0.0219701	7.42	3.87667	9.35	5.96	6.22	3.47	6.69	2.2	04630///Jak-STAT signaling pathway+++04060///Cytokine-cytokine receptor interaction				GO:0097059///CNTFR-CLCF1 complex+++GO:0016020///membrane+++GO:0016324///apical plasma membrane+++GO:0031225///anchored component of membrane+++GO:0009897///external side of plasma membrane+++GO:0005886///plasma membrane+++GO:0070110///ciliary neurotrophic factor receptor complex+++GO:0043235///receptor complex	GO:0045523///interleukin-27 receptor binding+++GO:0019955///cytokine binding+++GO:0004896///cytokine receptor activity+++GO:0004897///ciliary neurotrophic factor receptor activity+++GO:0005515///protein binding+++GO:0005102///signaling receptor binding	GO:0008284///positive regulation of cell proliferation+++GO:0019221///cytokine-mediated signaling pathway+++GO:0043524///negative regulation of neuron apoptotic process+++GO:0007548///sex differentiation+++GO:0070120///ciliary neurotrophic factor-mediated signaling pathway+++GO:0001967///suckling behavior+++GO:0003360///brainstem development+++GO:0060538///skeletal muscle organ development
12808	K18623	ENSMUSG00000020173	'Cobl'	mRNA	-1.4946	2.13769e-08	1.80667	5.82667	1.33	5.93	2.12	5.5	1.97	6.05					GO:0030424///axon+++GO:0005938///cell cortex+++GO:0030425///dendrite+++GO:0001726///ruffle+++GO:0005856///cytoskeleton+++GO:0043025///neuronal cell body+++GO:0005886///plasma membrane+++GO:1990357///terminal web+++GO:0005737///cytoplasm+++GO:0016020///membrane+++GO:0005884///actin filament+++GO:0044295///axonal growth cone+++GO:0042995///cell projection+++GO:0044294///dendritic growth cone+++GO:0…	GO:0003785///actin monomer binding+++GO:0003779///actin binding+++GO:0005515///protein binding	GO:0033504///floor plate development+++GO:0051764///actin crosslink formation+++GO:0001757///somite specification+++GO:0030041///actin filament polymerization+++GO:0001889///liver development+++GO:0051639///actin filament network formation+++GO:0001843///neural tube closure+++GO:1900029///positive regulation of ruffle assembly+++GO:0048565///digestive tract development+++GO:1900006///positive reg…
12822	K06823	ENSMUSG00000001435	'Col18a1'	mRNA	0.586832	0.000494934	19.8767	15.18	22.48	17.22	18.73	14.61	18.42	13.71	04974///Protein digestion and absorption	H02074///Knobloch syndrome+++H00805///Vitreoretinal degeneration+++H00271///Polymicrogyria			GO:0062023///collagen-containing extracellular matrix+++GO:0005615///extracellular space+++GO:0031012///extracellular matrix+++GO:0005576///extracellular region+++GO:0005581///collagen trimer+++GO:0005604///basement membrane	GO:0005201///extracellular matrix structural constituent+++GO:0046872///metal ion binding+++GO:0005198///structural molecule activity+++GO:0030020///extracellular matrix structural constituent conferring tensile strength	GO:2000353///positive regulation of endothelial cell apoptotic process+++GO:0007155///cell adhesion+++GO:0001886///endothelial cell morphogenesis+++GO:0008284///positive regulation of cell proliferation+++GO:0030198///extracellular matrix organization+++GO:0001525///angiogenesis+++GO:0030335///positive regulation of cell migration
12831	K19721	ENSMUSG00000026837	'Col5a1'	mRNA	0.656458	0.0195033	152.86	110.227	119	103.49	164.52	100.19	175.06	127	04974///Protein digestion and absorption	H00802///Ehlers-Danlos syndrome (EDS)+++H00431///Ossification of the posterior longitudinal ligament of spine (OPLL)+++H02079///Oto-spondylo-megaepiphyseal dysplasia+++H02072///Stickler syndrome+++H00519///Type XI collagenopathies+++H00605///Deafness, autosomal recessive+++H00604///Deafness, autosomal dominant+++H00805///Vitreoretinal degeneration+++H02081///Marshall syndrome+++H02080///Fibrochon…			GO:0005576///extracellular region+++GO:0005581///collagen trimer+++GO:0005588///collagen type V trimer+++GO:0062023///collagen-containing extracellular matrix+++GO:0031012///extracellular matrix+++GO:0005615///extracellular space+++GO:0005604///basement membrane	GO:0008201///heparin binding+++GO:0005201///extracellular matrix structural constituent+++GO:0048407///platelet-derived growth factor binding+++GO:0030020///extracellular matrix structural constituent conferring tensile strength+++GO:0005515///protein binding+++GO:0043394///proteoglycan binding	GO:1903225///negative regulation of endodermal cell differentiation+++GO:0035989///tendon development+++GO:0045112///integrin biosynthetic process+++GO:0030199///collagen fibril organization+++GO:0003007///heart morphogenesis+++GO:0030198///extracellular matrix organization+++GO:0001568///blood vessel development+++GO:0032964///collagen biosynthetic process+++GO:0007155///cell adhesion+++GO:00164…
12836	K16628	ENSMUSG00000025650	'Col7a1'	mRNA	1.12964	0.0162929	4.74333	2.45333	6.28	3.85	4.13	1.84	3.82	1.67	04974///Protein digestion and absorption	H00763///Transient bullous dermolysis of the newborn+++H01307///Nonsyndromic congenital nail disorder (NDNC)+++H00587///Epidermolysis bullosa, dysprophica			GO:0062023///collagen-containing extracellular matrix+++GO:0005576///extracellular region+++GO:0005604///basement membrane+++GO:0005581///collagen trimer+++GO:0031012///extracellular matrix+++GO:0005615///extracellular space	GO:0042802///identical protein binding+++GO:0030414///peptidase inhibitor activity+++GO:0030020///extracellular matrix structural constituent conferring tensile strength+++GO:0004867///serine-type endopeptidase inhibitor activity	GO:0010951///negative regulation of endopeptidase activity+++GO:0007155///cell adhesion+++GO:0003429///growth plate cartilage chondrocyte morphogenesis+++GO:0010466///negative regulation of peptidase activity
12857	K02263	ENSMUSG00000031818	'Cox4i1'	mRNA	0.468397	0.0070226	232.097	190.85	222.4	179.35	245.28	182.08	228.61	211.12	00190///Oxidative phosphorylation+++04714///Thermogenesis+++04260///Cardiac muscle contraction+++01100///Metabolic pathways	H00920///Exocrine pancreatic insufficiency, dyserythropoietic anemia, and calvarial hyperostosis	M00154///Cytochrome c oxidase		GO:0016020///membrane+++GO:0016021///integral component of membrane+++GO:0005743///mitochondrial inner membrane+++GO:0005739///mitochondrion+++GO:0031966///mitochondrial membrane+++GO:0005634///nucleus+++GO:0005751///mitochondrial respiratory chain complex IV	GO:0004129///cytochrome-c oxidase activity	GO:0007584///response to nutrient+++GO:1902600///proton transmembrane transport+++GO:0006123///mitochondrial electron transport, cytochrome c to oxygen+++GO:0022900///electron transport chain
12859	K02265	ENSMUSG00000061518	'Cox5b'	mRNA	0.259518	0.0333226	253.607	240.917	259.38	237.75	252.56	243.41	248.88	241.59	00190///Oxidative phosphorylation+++01100///Metabolic pathways+++04714///Thermogenesis+++04260///Cardiac muscle contraction		M00154///Cytochrome c oxidase		GO:0005751///mitochondrial respiratory chain complex IV+++GO:0005739///mitochondrion+++GO:0016020///membrane+++GO:0043209///myelin sheath+++GO:0005740///mitochondrial envelope+++GO:0005743///mitochondrial inner membrane	GO:0046872///metal ion binding+++GO:0004129///cytochrome-c oxidase activity	GO:0006123///mitochondrial electron transport, cytochrome c to oxygen+++GO:0022900///electron transport chain+++GO:0042776///mitochondrial ATP synthesis coupled proton transport+++GO:1902600///proton transmembrane transport
12894	K08765	ENSMUSG00000024900	'Cpt1a'	mRNA	0.443498	0.00552838	31.0167	25.9033	28.91	27.41	31.19	25.29	32.95	25.01	00071///Fatty acid degradation+++03320///PPAR signaling pathway+++04922///Glucagon signaling pathway+++01212///Fatty acid metabolism+++04714///Thermogenesis+++04152///AMPK signaling pathway+++04920///Adipocytokine signaling pathway	H01981///Carnitine palmitoyltransferase I deficiency+++H00525///Disorders of mitochondrial fatty-acid oxidation		R01923///palmitoyl-CoA:L-carnitine O-palmitoyltransferase Palmitoyl-CoA + L-Carnitine <=> CoA + L-Palmitoylcarnitine	GO:0005739///mitochondrion+++GO:0005741///mitochondrial outer membrane+++GO:0016020///membrane+++GO:0016021///integral component of membrane+++GO:0005743///mitochondrial inner membrane+++GO:0043231///intracellular membrane-bounded organelle+++GO:0031307///integral component of mitochondrial outer membrane	GO:0016740///transferase activity+++GO:0004095///carnitine O-palmitoyltransferase activity+++GO:0016746///transferase activity, transferring acyl groups+++GO:1990698///palmitoleoyltransferase activity+++GO:0042802///identical protein binding	GO:0006635///fatty acid beta-oxidation+++GO:0046320///regulation of fatty acid oxidation+++GO:0032000///positive regulation of fatty acid beta-oxidation+++GO:0006629///lipid metabolic process+++GO:0006006///glucose metabolic process+++GO:0030855///epithelial cell differentiation+++GO:0009437///carnitine metabolic process+++GO:0014070///response to organic cyclic compound+++GO:0042493///response t…
12908	K00624	ENSMUSG00000026853	'Crat'	mRNA	0.74107	0.00188627	14.4967	9.98667	13.37	11.6	14.64	8.03	15.48	10.33	04146///Peroxisome			R02396///Acetyl-CoA:carnitine O-acetyltransferase Acetyl-CoA + Carnitine <=> CoA + O-Acetylcarnitine	GO:0005739///mitochondrion+++GO:0016020///membrane+++GO:0005783///endoplasmic reticulum+++GO:0005777///peroxisome+++GO:0005743///mitochondrial inner membrane	GO:0005102///signaling receptor binding+++GO:0016740///transferase activity+++GO:0016746///transferase activity, transferring acyl groups+++GO:0004092///carnitine O-acetyltransferase activity	GO:0006631///fatty acid metabolic process+++GO:0019254///carnitine metabolic process, CoA-linked+++GO:0006629///lipid metabolic process
12915	K09049	ENSMUSG00000015461	'Atf6b'	mRNA	0.436531	0.00904994	30.09	25.2267	32.05	27.22	31.23	24.61	26.99	23.85	04728///Dopaminergic synapse+++04211///Longevity regulating pathway+++04151///PI3K-Akt signaling pathway+++04668///TNF signaling pathway+++04915///Estrogen signaling pathway+++04928///Parathyroid hormone synthesis, secretion and action+++04926///Relaxin signaling pathway+++04141///Protein processing in endoplasmic reticulum+++04911///Insulin secretion+++04918///Thyroid hormone synthesis+++04261//…				GO:0012505///endomembrane system+++GO:0005730///nucleolus+++GO:0005769///early endosome+++GO:0005615///extracellular space+++GO:0016021///integral component of membrane+++GO:0030176///integral component of endoplasmic reticulum membrane+++GO:0000794///condensed nuclear chromosome+++GO:0016363///nuclear matrix+++GO:0032993///protein-DNA complex+++GO:0005789///endoplasmic reticulum membrane+++GO:00…	GO:0003700///DNA-binding transcription factor activity+++GO:0035497///cAMP response element binding+++GO:0000980///RNA polymerase II distal enhancer sequence-specific DNA binding+++GO:0003677///DNA binding+++GO:0044212///transcription regulatory region DNA binding+++GO:0005515///protein binding	GO:1990440///positive regulation of transcription from RNA polymerase II promoter in response to endoplasmic reticulum stress+++GO:0006357///regulation of transcription by RNA polymerase II+++GO:0007076///mitotic chromosome condensation+++GO:0030968///endoplasmic reticulum unfolded protein response+++GO:0045786///negative regulation of cell cycle+++GO:0006986///response to unfolded protein+++GO:0…
12916	K09052	ENSMUSG00000063889	'Crem'	mRNA	-1.09125	0.00260268	1.09	2.83333	0.98	2.41	1.12	3.16	1.17	2.93	04261///Adrenergic signaling in cardiomyocytes				GO:0005737///cytoplasm+++GO:0005634///nucleus+++GO:0005667///transcription factor complex	GO:0005515///protein binding+++GO:0000977///RNA polymerase II regulatory region sequence-specific DNA binding+++GO:0003677///DNA binding+++GO:0000978///RNA polymerase II proximal promoter sequence-specific DNA binding+++GO:0003700///DNA-binding transcription factor activity	GO:0006006///glucose metabolic process+++GO:0032922///circadian regulation of gene expression+++GO:0006687///glycosphingolipid metabolic process+++GO:0045892///negative regulation of transcription, DNA-templated+++GO:0042752///regulation of circadian rhythm+++GO:0006355///regulation of transcription, DNA-templated+++GO:0006631///fatty acid metabolic process+++GO:0048384///retinoic acid receptor s…
12952	K02295	ENSMUSG00000020038	'Cry1'	mRNA	-0.876822	0.0132978	2.75667	5.72667	3.84	6.16	2.11	5.92	2.32	5.1	04710///Circadian rhythm				GO:0005654///nucleoplasm+++GO:0005829///cytosol+++GO:0005739///mitochondrion+++GO:0005634///nucleus+++GO:0005737///cytoplasm	GO:0019902///phosphatase binding+++GO:0042826///histone deacetylase binding+++GO:0070888///E-box binding+++GO:0035257///nuclear hormone receptor binding+++GO:0000166///nucleotide binding+++GO:0019900///kinase binding+++GO:0005515///protein binding+++GO:0019901///protein kinase binding+++GO:0009881///photoreceptor activity+++GO:0008134///transcription factor binding+++GO:0003690///double-stranded …	GO:0033762///response to glucagon+++GO:0032922///circadian regulation of gene expression+++GO:0031397///negative regulation of protein ubiquitination+++GO:0042593///glucose homeostasis+++GO:0042752///regulation of circadian rhythm+++GO:0006975///DNA damage induced protein phosphorylation+++GO:0045892///negative regulation of transcription, DNA-templated+++GO:2000323///negative regulation of gluco…
12953	K02295	ENSMUSG00000068742	'Cry2'	mRNA	-0.811312	0.00360075	3.56333	7.39667	4.46	8.6	3.11	7.68	3.12	5.91	04710///Circadian rhythm				GO:0016607///nuclear speck+++GO:0005829///cytosol+++GO:0005737///cytoplasm+++GO:0005739///mitochondrion+++GO:0005634///nucleus+++GO:0005654///nucleoplasm	GO:0005515///protein binding+++GO:0019900///kinase binding+++GO:0071949///FAD binding+++GO:0000166///nucleotide binding+++GO:0003697///single-stranded DNA binding+++GO:0003684///damaged DNA binding+++GO:0019902///phosphatase binding+++GO:0019901///protein kinase binding+++GO:0009881///photoreceptor activity+++GO:0003677///DNA binding+++GO:0000976///transcription regulatory region sequence-specifi…	GO:0042752///regulation of circadian rhythm+++GO:0042754///negative regulation of circadian rhythm+++GO:0019915///lipid storage+++GO:0032868///response to insulin+++GO:0045892///negative regulation of transcription, DNA-templated+++GO:0032922///circadian regulation of gene expression+++GO:0032515///negative regulation of phosphoprotein phosphatase activity+++GO:0042593///glucose homeostasis+++GO:…
12962		ENSMUSG00000029352	'Crybb3'	mRNA	3.86014	0.00730423	0.52	0.0533333	0.45	0.08	0.62	0.04	0.49	0.04						GO:0005212///structural constituent of eye lens	GO:0007601///visual perception
12971	K18258	ENSMUSG00000030905	'Crym'	mRNA	1.7276	0.0253094	1.25	0.43	0.85	0.37	1.44	0.39	1.46	0.53					GO:0005634///nucleus+++GO:0005737///cytoplasm+++GO:0005739///mitochondrion+++GO:0005829///cytosol	GO:0016639///oxidoreductase activity, acting on the CH-NH2 group of donors, NAD or NADP as acceptor+++GO:0016491///oxidoreductase activity+++GO:0050661///NADP binding+++GO:0070324///thyroid hormone binding+++GO:0042562///hormone binding+++GO:0042803///protein homodimerization activity+++GO:0003714///transcription corepressor activity+++GO:0047127///thiomorpholine-carboxylate dehydrogenase activity	GO:0055114///oxidation-reduction process+++GO:0042403///thyroid hormone metabolic process+++GO:0006839///mitochondrial transport+++GO:0070327///thyroid hormone transport+++GO:0000122///negative regulation of transcription by RNA polymerase II+++GO:0007605///sensory perception of sound
12977	K05453	ENSMUSG00000014599	'Csf1'	mRNA	0.562939	0.0189053	549.263	426.477	620.38	494.49	469.8	345.36	557.61	439.58	04668///TNF signaling pathway+++04010///MAPK signaling pathway+++04151///PI3K-Akt signaling pathway+++04640///Hematopoietic cell lineage+++04060///Cytokine-cytokine receptor interaction+++04015///Rap1 signaling pathway+++04380///Osteoclast differentiation+++04014///Ras signaling pathway				GO:0005886///plasma membrane+++GO:0016020///membrane+++GO:0005576///extracellular region+++GO:0005615///extracellular space+++GO:0016021///integral component of membrane+++GO:1990682///CSF1-CSF1R complex+++GO:0048471///perinuclear region of cytoplasm	GO:0042802///identical protein binding+++GO:0008083///growth factor activity+++GO:0005515///protein binding+++GO:0042803///protein homodimerization activity+++GO:0005157///macrophage colony-stimulating factor receptor binding+++GO:0005125///cytokine activity	GO:0045087///innate immune response+++GO:0060444///branching involved in mammary gland duct morphogenesis+++GO:0001954///positive regulation of cell-matrix adhesion+++GO:1904141///positive regulation of microglial cell migration+++GO:0032270///positive regulation of cellular protein metabolic process+++GO:0060763///mammary duct terminal end bud growth+++GO:0046579///positive regulation of Ras pro…
12994	K17282	ENSMUSG00000001622	'Csn3'	mRNA	-2.96674	9.79115e-16	11.6533	103.117	14.26	63.07	12.73	140.64	7.97	105.64					GO:0005615///extracellular space		GO:0050821///protein stabilization+++GO:0007595///lactation
13006	K06669	ENSMUSG00000024974	'Smc3'	mRNA	-0.483493	0.0238097	6.95	11.0033	8.3	10.77	6.15	11.7	6.4	10.54	04113///Meiosis - yeast+++04114///Oocyte meiosis+++04110///Cell cycle+++04111///Cell cycle - yeast	H00631///Cornelia de Lange syndrome (CdLS)			GO:0000800///lateral element+++GO:0008278///cohesin complex+++GO:0097431///mitotic spindle pole+++GO:0034991///nuclear meiotic cohesin complex+++GO:0000785///chromatin+++GO:0000775///chromosome, centromeric region+++GO:0016363///nuclear matrix+++GO:0005634///nucleus+++GO:0005604///basement membrane+++GO:0005654///nucleoplasm+++GO:0030893///meiotic cohesin complex+++GO:0005622///intracellular+++GO…	GO:0070840///dynein complex binding+++GO:0048487///beta-tubulin binding+++GO:0005515///protein binding+++GO:0000166///nucleotide binding+++GO:0036033///mediator complex binding+++GO:0046982///protein heterodimerization activity+++GO:0005524///ATP binding+++GO:0003682///chromatin binding	GO:0044791///positive regulation by host of viral release from host cell+++GO:0051276///chromosome organization+++GO:0007062///sister chromatid cohesion+++GO:1901673///regulation of mitotic spindle assembly+++GO:0051301///cell division+++GO:0051321///meiotic cell cycle+++GO:0032876///negative regulation of DNA endoreduplication+++GO:0051702///interaction with symbiont+++GO:0007049///cell cycle+++…
13007	K09377	ENSMUSG00000026421	'Csrp1'	mRNA	0.649836	0.000222231	1075.84	778.75	1079.55	726.96	1187.64	876.12	960.34	733.17		H00292///Hypertrophic cardiomyopathy (HCM)+++H00294///Dilated cardiomyopathy (DCM)			GO:0005654///nucleoplasm+++GO:0005634///nucleus+++GO:0015629///actin cytoskeleton	GO:0005515///protein binding+++GO:0046872///metal ion binding	GO:0030036///actin cytoskeleton organization
13010	K13899	ENSMUSG00000027447	'Cst3'	mRNA	0.536827	0.00196038	300.817	235.973	270.57	223.97	311.75	235.43	320.13	248.52	04970///Salivary secretion	H00821///Age-related macular degeneration+++H01185///Cerebral amyloid angiopathy (CAA)			GO:0043292///contractile fiber+++GO:0005615///extracellular space+++GO:0031965///nuclear membrane+++GO:0042995///cell projection+++GO:0005576///extracellular region+++GO:0048471///perinuclear region of cytoplasm+++GO:0030424///axon+++GO:0062023///collagen-containing extracellular matrix+++GO:0005737///cytoplasm+++GO:0005764///lysosome+++GO:0043025///neuronal cell body+++GO:0031982///vesicle+++GO:…	GO:0030414///peptidase inhibitor activity+++GO:0042802///identical protein binding+++GO:0002020///protease binding+++GO:0004869///cysteine-type endopeptidase inhibitor activity+++GO:0004866///endopeptidase inhibitor activity+++GO:0001540///amyloid-beta binding	GO:0070301///cellular response to hydrogen peroxide+++GO:0097435///supramolecular fiber organization+++GO:0008284///positive regulation of cell proliferation+++GO:0001654///eye development+++GO:0045740///positive regulation of DNA replication+++GO:0048678///response to axon injury+++GO:0031667///response to nutrient levels+++GO:0014070///response to organic cyclic compound+++GO:0060311///negative…
13016	K04496	ENSMUSG00000037373	'Ctbp1'	mRNA	0.390541	0.0133079	43.6267	37.9633	44.35	41.99	42.83	36.26	43.7	35.64	04310///Wnt signaling pathway+++04330///Notch signaling pathway	H01773///4p deletion syndrome			GO:0005654///nucleoplasm+++GO:0005737///cytoplasm+++GO:0017053///transcriptional repressor complex+++GO:0098978///glutamatergic synapse+++GO:0005634///nucleus+++GO:0098831///presynaptic active zone cytoplasmic component+++GO:0005667///transcription factor complex+++GO:0098793///presynapse+++GO:0098982///GABA-ergic synapse	GO:0042802///identical protein binding+++GO:0030165///PDZ domain binding+++GO:0051287///NAD binding+++GO:0016491///oxidoreductase activity+++GO:0070491///repressing transcription factor binding+++GO:0005515///protein binding+++GO:0042803///protein homodimerization activity+++GO:0008134///transcription factor binding+++GO:0016616///oxidoreductase activity, acting on the CH-OH group of donors, NAD …	GO:0031065///positive regulation of histone deacetylation+++GO:0051726///regulation of cell cycle+++GO:0097549///chromatin organization involved in negative regulation of transcription+++GO:0055114///oxidation-reduction process+++GO:0045892///negative regulation of transcription, DNA-templated+++GO:0030154///cell differentiation+++GO:0090241///negative regulation of histone H4 acetylation+++GO:00…
13030	K01363	ENSMUSG00000021939	'Ctsb'	mRNA	0.646487	0.0297759	1521.03	1099.34	1112.53	969.67	1711.28	1116.82	1739.29	1211.52	04142///Lysosome+++04621///NOD-like receptor signaling pathway+++04612///Antigen processing and presentation+++04924///Renin secretion+++04210///Apoptosis+++04140///Autophagy - animal	H00932///Tropical calcific pancreatitis			GO:0005901///caveola+++GO:0016324///apical plasma membrane+++GO:0009986///cell surface+++GO:0043231///intracellular membrane-bounded organelle+++GO:0005737///cytoplasm+++GO:0062023///collagen-containing extracellular matrix+++GO:0005730///nucleolus+++GO:0042470///melanosome+++GO:0005764///lysosome+++GO:0042383///sarcolemma+++GO:0005739///mitochondrion+++GO:0005615///extracellular space+++GO:00055…	GO:0016787///hydrolase activity+++GO:0043394///proteoglycan binding+++GO:0030984///kininogen binding+++GO:0005518///collagen binding+++GO:0004175///endopeptidase activity+++GO:0044877///protein-containing complex binding+++GO:0004197///cysteine-type endopeptidase activity+++GO:0008234///cysteine-type peptidase activity+++GO:0008233///peptidase activity+++GO:0043621///protein self-association+++GO…	GO:0060548///negative regulation of cell death+++GO:0006508///proteolysis+++GO:0030574///collagen catabolic process+++GO:0030855///epithelial cell differentiation+++GO:0046697///decidualization+++GO:0051603///proteolysis involved in cellular protein catabolic process+++GO:0046718///viral entry into host cell+++GO:0050790///regulation of catalytic activity+++GO:0097067///cellular response to thyro…
13033	K01379	ENSMUSG00000007891	'Ctsd'	mRNA	0.680017	8.00416e-06	985.033	699.007	885.96	697.93	1032.8	681.21	1036.34	717.88	04210///Apoptosis+++04071///Sphingolipid signaling pathway+++04915///Estrogen signaling pathway+++04140///Autophagy - animal+++04142///Lysosome	H00149///Neuronal ceroid lipofuscinosis (NCL)+++H00810///Progressive myoclonic epilepsy (PME/ EPM)			GO:0005764///lysosome+++GO:0005576///extracellular region+++GO:0042470///melanosome+++GO:0045121///membrane raft+++GO:0005615///extracellular space+++GO:0062023///collagen-containing extracellular matrix+++GO:0005739///mitochondrion	GO:0008233///peptidase activity+++GO:0016787///hydrolase activity+++GO:0042277///peptide binding+++GO:0004175///endopeptidase activity+++GO:0004190///aspartic-type endopeptidase activity	GO:0000045///autophagosome assembly+++GO:0030163///protein catabolic process+++GO:0060441///epithelial tube branching involved in lung morphogenesis+++GO:0006508///proteolysis
13043	K06106	ENSMUSG00000031078	'Cttn'	mRNA	0.50725	0.00237157	93.97	74.9233	93.79	83.22	92.9	66.05	95.22	75.5	04530///Tight junction				GO:0043197///dendritic spine+++GO:0005829///cytosol+++GO:0005938///cell cortex+++GO:0005884///actin filament+++GO:0005856///cytoskeleton+++GO:0005905///clathrin-coated pit+++GO:0030863///cortical cytoskeleton+++GO:0098978///glutamatergic synapse+++GO:0030054///cell junction+++GO:0030426///growth cone+++GO:0005737///cytoplasm+++GO:0030027///lamellipodium+++GO:0016020///membrane+++GO:0005925///foca…	GO:0005515///protein binding+++GO:0071933///Arp2/3 complex binding+++GO:0005522///profilin binding+++GO:0070064///proline-rich region binding	GO:0045987///positive regulation of smooth muscle contraction+++GO:0097062///dendritic spine maintenance+++GO:2001237///negative regulation of extrinsic apoptotic signaling pathway+++GO:0048812///neuron projection morphogenesis+++GO:0006897///endocytosis+++GO:0030041///actin filament polymerization+++GO:0030838///positive regulation of actin filament polymerization+++GO:0031532///actin cytoskelet…
13051	K04192	ENSMUSG00000052336	'Cx3cr1'	mRNA	-3.18104	0.000439514	0.0633333	0.69	0.14	0.67	0.03	0.67	0.02	0.73	04060///Cytokine-cytokine receptor interaction+++04062///Chemokine signaling pathway	H00821///Age-related macular degeneration+++H01742///Coronary artery disease			GO:0016021///integral component of membrane+++GO:0005634///nucleus+++GO:0005654///nucleoplasm+++GO:0009897///external side of plasma membrane+++GO:0009986///cell surface+++GO:0016020///membrane+++GO:0048471///perinuclear region of cytoplasm+++GO:0005886///plasma membrane+++GO:0032809///neuronal cell body membrane+++GO:0043005///neuron projection+++GO:0097447///dendritic tree	GO:0019957///C-C chemokine binding+++GO:0019960///C-X3-C chemokine binding+++GO:0019956///chemokine binding+++GO:0004930///G protein-coupled receptor activity+++GO:0016493///C-C chemokine receptor activity+++GO:0004896///cytokine receptor activity+++GO:0016495///C-X3-C chemokine receptor activity	GO:0001774///microglial cell activation+++GO:0021795///cerebral cortex cell migration+++GO:0002931///response to ischemia+++GO:0050901///leukocyte tethering or rolling+++GO:2001234///negative regulation of apoptotic signaling pathway+++GO:0035176///social behavior+++GO:0050769///positive regulation of neurogenesis+++GO:0006935///chemotaxis+++GO:0035425///autocrine signaling+++GO:0060326///cell ch…
13057	K08009	ENSMUSG00000006519	'Cyba'	mRNA	0.746999	0.0011875	176.243	119.503	172.24	144.86	165.74	98.65	190.75	115	04380///Osteoclast differentiation+++04621///NOD-like receptor signaling pathway+++04145///Phagosome+++04670///Leukocyte transendothelial migration	H01167///Gluconobacter infection+++H00098///Chronic granulomatous disease			GO:0005739///mitochondrion+++GO:0043020///NADPH oxidase complex+++GO:0030425///dendrite+++GO:0001725///stress fiber+++GO:0005737///cytoplasm+++GO:0043025///neuronal cell body+++GO:0005634///nucleus+++GO:0097038///perinuclear endoplasmic reticulum+++GO:0005886///plasma membrane+++GO:0005925///focal adhesion+++GO:0005794///Golgi apparatus+++GO:0016020///membrane+++GO:0016021///integral component of…	GO:0009055///electron transfer activity+++GO:0005515///protein binding+++GO:0017124///SH3 domain binding+++GO:0016175///superoxide-generating NADPH oxidase activity+++GO:0020037///heme binding+++GO:0016491///oxidoreductase activity+++GO:0046872///metal ion binding+++GO:0046982///protein heterodimerization activity	GO:0001938///positive regulation of endothelial cell proliferation+++GO:0071407///cellular response to organic cyclic compound+++GO:0050766///positive regulation of phagocytosis+++GO:0006954///inflammatory response+++GO:0045777///positive regulation of blood pressure+++GO:0070257///positive regulation of mucus secretion+++GO:0071356///cellular response to tumor necrosis factor+++GO:0048661///posi…
13113	K07424	ENSMUSG00000029727	'Cyp3a13'	mRNA	-2.50479	0.000155891	0.496667	3.17	0.92	2.97	0.41	4.05	0.16	2.49	01100///Metabolic pathways+++00591///Linoleic acid metabolism+++00140///Steroid hormone biosynthesis+++00830///Retinol metabolism			R07055///Linoleate + Oxygen + NADPH + H+ <=> 9(10)-EpOME + NADP+ + H2O+++R08391///Retinoate + NADPH + H+ + Oxygen <=> all-trans-5,6-Epoxyretinoic acid + NADP+ + H2O+++R08392///Retinoate + NADPH + H+ + Oxygen <=> all-trans-4-Hydroxyretinoic acid + NADP+ + H2O+++R02356///Estrone + H+ + Oxygen + NADPH <=> 16alpha-Hydroxyestrone + NADP+ + H2O+++R07056///Linoleate + Oxygen + NADPH + H+ <=> 12(13)-EpOM…	GO:0043231///intracellular membrane-bounded organelle+++GO:0005789///endoplasmic reticulum membrane+++GO:0031090///organelle membrane+++GO:0016020///membrane+++GO:0005783///endoplasmic reticulum	GO:0004497///monooxygenase activity+++GO:0016705///oxidoreductase activity, acting on paired donors, with incorporation or reduction of molecular oxygen+++GO:0016712///oxidoreductase activity, acting on paired donors, with incorporation or reduction of molecular oxygen, reduced flavin or flavoprotein as one donor, and incorporation of one atom of oxygen+++GO:0005506///iron ion binding+++GO:010102…	GO:0010628///positive regulation of gene expression+++GO:0008202///steroid metabolic process+++GO:0002933///lipid hydroxylation+++GO:0055114///oxidation-reduction process
13136	K04006	ENSMUSG00000026399	'Cd55'	mRNA	-0.77473	0.0183977	7.75333	15.12	8.97	19.74	6.6	12.88	7.69	12.74	04610///Complement and coagulation cascades+++04640///Hematopoietic cell lineage	H00106///Complement regulatory protein defects			GO:0045121///membrane raft+++GO:0005886///plasma membrane+++GO:0016020///membrane+++GO:0016324///apical plasma membrane+++GO:0009897///external side of plasma membrane+++GO:0009986///cell surface+++GO:0031225///anchored component of membrane	GO:0004857///enzyme inhibitor activity+++GO:0008289///lipid binding+++GO:0001618///virus receptor activity	GO:0043086///negative regulation of catalytic activity+++GO:0045087///innate immune response+++GO:0045916///negative regulation of complement activation+++GO:0030450///regulation of complement activation, classical pathway+++GO:0002376///immune system process+++GO:0046718///viral entry into host cell+++GO:0006958///complement activation, classical pathway
13191	K04648	ENSMUSG00000031865	'Dctn1'	mRNA	0.284791	0.0277449	49.27	45.94	48.25	47.39	49.82	45.05	49.74	45.38	04962///Vasopressin-regulated water reabsorption	H00058///Amyotrophic lateral sclerosis (ALS)+++H00856///Distal hereditary motor neuropathies (dHMN)+++H00879///Perry syndrome			GO:0005815///microtubule organizing center+++GO:0043005///neuron projection+++GO:0005635///nuclear envelope+++GO:0005868///cytoplasmic dynein complex+++GO:0005634///nucleus+++GO:0005856///cytoskeleton+++GO:0005874///microtubule+++GO:0005875///microtubule associated complex+++GO:0030904///retromer complex+++GO:0031252///cell leading edge+++GO:0030286///dynein complex+++GO:0043025///neuronal cell b…	GO:0070840///dynein complex binding+++GO:0008017///microtubule binding+++GO:0015631///tubulin binding+++GO:0019901///protein kinase binding+++GO:0042802///identical protein binding+++GO:0005515///protein binding+++GO:0003774///motor activity	GO:0050905///neuromuscular process+++GO:0090063///positive regulation of microtubule nucleation+++GO:1905515///non-motile cilium assembly+++GO:1990535///neuron projection maintenance+++GO:0032402///melanosome transport+++GO:0070050///neuron cellular homeostasis+++GO:0061744///motor behavior+++GO:0021517///ventral spinal cord development+++GO:0042147///retrograde transport, endosome to Golgi+++GO:…
13200	K12670	ENSMUSG00000028757	'Ddost'	mRNA	0.407909	0.0443503	199.16	170.577	183.8	149.25	211.59	185.25	202.09	177.23	00510///N-Glycan biosynthesis+++01100///Metabolic pathways+++00513///Various types of N-glycan biosynthesis+++04141///Protein processing in endoplasmic reticulum	H00118///Congenital disorders of glycosylation (CDG) type I	M00072///N-glycosylation by oligosaccharyltransferase		GO:0016021///integral component of membrane+++GO:0005789///endoplasmic reticulum membrane+++GO:0008250///oligosaccharyltransferase complex+++GO:0032991///protein-containing complex+++GO:0005783///endoplasmic reticulum+++GO:0043231///intracellular membrane-bounded organelle+++GO:0016020///membrane	GO:0004579///dolichyl-diphosphooligosaccharide-protein glycotransferase activity+++GO:0004576///oligosaccharyl transferase activity+++GO:0016740///transferase activity+++GO:0016757///transferase activity, transferring glycosyl groups	GO:0006486///protein glycosylation+++GO:0018279///protein N-linked glycosylation via asparagine+++GO:0034097///response to cytokine+++GO:0042110///T cell activation+++GO:0006487///protein N-linked glycosylation
13205	K11594	ENSMUSG00000000787	'Ddx3x'	mRNA	-0.404258	0.0362691	42.18	63.3533	45.24	58.23	42.99	72.64	38.31	59.19	04622///RIG-I-like receptor signaling pathway	H00658///Syndromic X-linked mental retardation			GO:0005852///eukaryotic translation initiation factor 3 complex+++GO:0016020///membrane+++GO:0005737///cytoplasm+++GO:0016607///nuclear speck+++GO:0022627///cytosolic small ribosomal subunit+++GO:0010494///cytoplasmic stress granule+++GO:0005829///cytosol+++GO:0005634///nucleus+++GO:0005739///mitochondrion+++GO:0005741///mitochondrial outer membrane	GO:0016787///hydrolase activity+++GO:0003677///DNA binding+++GO:0003924///GTPase activity+++GO:0043539///protein serine/threonine kinase activator activity+++GO:0043273///CTPase activity+++GO:0048027///mRNA 5'-UTR binding+++GO:0008190///eukaryotic initiation factor 4E binding+++GO:0004003///ATP-dependent DNA helicase activity+++GO:0000166///nucleotide binding+++GO:0031369///translation initiation…	GO:0035556///intracellular signal transduction+++GO:0043066///negative regulation of apoptotic process+++GO:0045727///positive regulation of translation+++GO:1903608///protein localization to cytoplasmic stress granule+++GO:0010628///positive regulation of gene expression+++GO:2001243///negative regulation of intrinsic apoptotic signaling pathway+++GO:0031333///negative regulation of protein comp…
13244	K04712	ENSMUSG00000038633	'Degs1'	mRNA	0.550414	0.000405646	238.087	184.573	250.6	208.85	242.12	179.56	221.54	165.31	00600///Sphingolipid metabolism+++04071///Sphingolipid signaling pathway+++01100///Metabolic pathways		M00094///Ceramide biosynthesis+++M00099///Sphingosine biosynthesis	R06519///dihydroceramide,ferrocytochrome b5:oxygen oxidoreductase (4,5-dehydrogenating) Dihydroceramide + 2 Ferrocytochrome b5 + Oxygen + 2 H+ <=> N-Acylsphingosine + 2 Ferricytochrome b5 + 2 H2O	GO:0005739///mitochondrion+++GO:0005789///endoplasmic reticulum membrane+++GO:0005783///endoplasmic reticulum+++GO:0016021///integral component of membrane+++GO:0016020///membrane	GO:0042284///sphingolipid delta-4 desaturase activity+++GO:0016491///oxidoreductase activity	GO:0006631///fatty acid metabolic process+++GO:0006633///fatty acid biosynthetic process+++GO:0043065///positive regulation of apoptotic process+++GO:0006629///lipid metabolic process+++GO:0046513///ceramide biosynthetic process+++GO:0030148///sphingolipid biosynthetic process+++GO:0055114///oxidation-reduction process
13358	K15100	ENSMUSG00000003528	'Slc25a1'	mRNA	0.446103	0.0497349	90.3433	75.3967	79.38	66.47	98.87	78.77	92.78	80.95					GO:0005743///mitochondrial inner membrane+++GO:0016020///membrane+++GO:0005739///mitochondrion+++GO:0016021///integral component of membrane	GO:0022857///transmembrane transporter activity	GO:0055085///transmembrane transport+++GO:0006843///mitochondrial citrate transmembrane transport
13361	K00287	ENSMUSG00000021707	'Dhfr'	mRNA	-1.59445	2.15032e-08	3.45667	11.7933	4.56	10.06	3.19	14.28	2.62	11.04	00790///Folate biosynthesis+++01100///Metabolic pathways+++00670///One carbon pool by folate	H01197///Dihydrofolate reductase (DHFR) deficiency	M00840///Tetrahydrofolate biosynthesis, mediated by ribA and trpF, GTP => THF+++M00126///Tetrahydrofolate biosynthesis, GTP => THF	R11765///tetrahydrobiopterin:NADP+ oxidoreductase (7,8-dihydrobiopterin-forming) Tetrahydrobiopterin + NADP+ <=> 7,8-Dihydrobiopterin + NADPH + H++++R00936///5,6,7,8-tetrahydrofolate:NAD+ oxidoreductase Tetrahydrofolate + NAD+ <=> Dihydrofolate + NADH + H++++R00940///5,6,7,8-tetrahydrofolate:NADP+ oxidoreductase Tetrahydrofolate + 2 NADP+ <=> Folate + 2 NADPH + 2 H++++R02235///dihydrofolate:NAD+ …	GO:0005737///cytoplasm+++GO:0005829///cytosol+++GO:0005739///mitochondrion	GO:0003723///RNA binding+++GO:0000900///translation repressor activity, mRNA regulatory element binding+++GO:1990825///sequence-specific mRNA binding+++GO:0051871///dihydrofolic acid binding+++GO:0003729///mRNA binding+++GO:0004146///dihydrofolate reductase activity+++GO:0016491///oxidoreductase activity+++GO:0050661///NADP binding+++GO:0008144///drug binding+++GO:0051870///methotrexate binding++…	GO:0031103///axon regeneration+++GO:0006730///one-carbon metabolic process+++GO:0055114///oxidation-reduction process+++GO:0017148///negative regulation of translation+++GO:2000121///regulation of removal of superoxide radicals+++GO:0035094///response to nicotine+++GO:0046452///dihydrofolate metabolic process+++GO:0046655///folic acid metabolic process+++GO:0046654///tetrahydrofolate biosynthetic…
13386		ENSMUSG00000040856	'Dlk1'	mRNA	2.19668	0.00369611	1.45667	0.353333	0.67	0.46	2.1	0.26	1.6	0.34					GO:0005886///plasma membrane+++GO:0005737///cytoplasm+++GO:0009897///external side of plasma membrane+++GO:0005615///extracellular space+++GO:0016020///membrane+++GO:0016021///integral component of membrane	GO:0005509///calcium ion binding+++GO:0005515///protein binding	GO:0046850///regulation of bone remodeling+++GO:1905563///negative regulation of vascular endothelial cell proliferation+++GO:0009791///post-embryonic development+++GO:0035264///multicellular organism growth+++GO:0001819///positive regulation of cytokine production+++GO:0045746///negative regulation of Notch signaling pathway+++GO:0030154///cell differentiation+++GO:0030282///bone mineralization+…
13429	K01528	ENSMUSG00000026825	'Dnm1'	mRNA	1.23915	0.0337492	4.19667	2.04	2.6	1.55	3.74	1.54	6.25	3.03	04721///Synaptic vesicle cycle+++04144///Endocytosis+++04072///Phospholipase D signaling pathway+++04961///Endocrine and other factor-regulated calcium reabsorption	H00700///Centronuclear myopathy+++H00606///Early infantile epileptic encephalopathy+++H00865///Lethal congenital contractural syndrome (LCCS)+++H00264///Charcot-Marie-Tooth disease (CMT)			GO:0005737///cytoplasm+++GO:0032991///protein-containing complex+++GO:0098684///photoreceptor ribbon synapse+++GO:0044327///dendritic spine head+++GO:0045202///synapse+++GO:0005874///microtubule+++GO:0043196///varicosity+++GO:0008021///synaptic vesicle+++GO:0005634///nucleus+++GO:0043197///dendritic spine+++GO:0098978///glutamatergic synapse+++GO:0016020///membrane+++GO:0005856///cytoskeleton+++G…	GO:0042802///identical protein binding+++GO:0044877///protein-containing complex binding+++GO:0005515///protein binding+++GO:0003924///GTPase activity+++GO:0016787///hydrolase activity+++GO:0005525///GTP binding+++GO:0050998///nitric-oxide synthase binding+++GO:0000166///nucleotide binding+++GO:0019901///protein kinase binding+++GO:0008022///protein C-terminus binding+++GO:0031749///D2 dopamine r…	GO:0002031///G protein-coupled receptor internalization+++GO:0006897///endocytosis+++GO:0098884///postsynaptic neurotransmitter receptor internalization+++GO:0050804///modulation of chemical synaptic transmission+++GO:0006898///receptor-mediated endocytosis+++GO:1904645///response to amyloid-beta+++GO:1900242///regulation of synaptic vesicle endocytosis+++GO:0016185///synaptic vesicle budding fro…
13430	K01528	ENSMUSG00000033335	'Dnm2'	mRNA	0.494541	1.02902e-06	105.163	84.19	107.56	86.29	104.95	82.18	102.98	84.1	04721///Synaptic vesicle cycle+++04961///Endocrine and other factor-regulated calcium reabsorption+++04072///Phospholipase D signaling pathway+++04144///Endocytosis	H00865///Lethal congenital contractural syndrome (LCCS)+++H00700///Centronuclear myopathy+++H00264///Charcot-Marie-Tooth disease (CMT)+++H00606///Early infantile epileptic encephalopathy			GO:0030027///lamellipodium+++GO:0045202///synapse+++GO:0032587///ruffle membrane+++GO:0005829///cytosol+++GO:0005874///microtubule+++GO:0031410///cytoplasmic vesicle+++GO:0043197///dendritic spine+++GO:0030670///phagocytic vesicle membrane+++GO:0098844///postsynaptic endocytic zone membrane+++GO:0000139///Golgi membrane+++GO:0005886///plasma membrane+++GO:0098793///presynapse+++GO:0005856///cytos…	GO:0036312///phosphatidylinositol 3-kinase regulatory subunit binding+++GO:0050699///WW domain binding+++GO:0008017///microtubule binding+++GO:0003924///GTPase activity+++GO:0000166///nucleotide binding+++GO:0019901///protein kinase binding+++GO:0005525///GTP binding+++GO:0005515///protein binding+++GO:0017124///SH3 domain binding+++GO:0044877///protein-containing complex binding+++GO:0050998///n…	GO:0042220///response to cocaine+++GO:1903526///negative regulation of membrane tubulation+++GO:0044351///macropinocytosis+++GO:0050766///positive regulation of phagocytosis+++GO:0031623///receptor internalization+++GO:0030512///negative regulation of transforming growth factor beta receptor signaling pathway+++GO:1903408///positive regulation of sodium:potassium-exchanging ATPase activity+++GO:0…
13433	K00558	ENSMUSG00000004099	'Dnmt1'	mRNA	-0.621606	0.0115753	20.8367	36.3133	26.08	40.77	19.21	35.51	17.22	32.66	00270///Cysteine and methionine metabolism+++01100///Metabolic pathways	H00265///Hereditary sensory and autonomic neuropathy (HSAN)	M00035///Methionine degradation	R04858///S-adenosyl-L-methionine:DNA (cytosine-5-)-methyltransferase S-Adenosyl-L-methionine + DNA cytosine <=> S-Adenosyl-L-homocysteine + DNA 5-methylcytosine	GO:0000792///heterochromatin+++GO:0005737///cytoplasm+++GO:0005654///nucleoplasm+++GO:0005657///replication fork+++GO:0005721///pericentric heterochromatin+++GO:0032991///protein-containing complex+++GO:0043025///neuronal cell body+++GO:0005634///nucleus	GO:0005515///protein binding+++GO:0042826///histone deacetylase binding+++GO:0008327///methyl-CpG binding+++GO:0008168///methyltransferase activity+++GO:0003682///chromatin binding+++GO:0003886///DNA (cytosine-5-)-methyltransferase activity+++GO:0003677///DNA binding+++GO:0019904///protein domain specific binding+++GO:0016740///transferase activity+++GO:0046872///metal ion binding+++GO:0051718///…	GO:0032776///DNA methylation on cytosine+++GO:0010628///positive regulation of gene expression+++GO:0090309///positive regulation of methylation-dependent chromatin silencing+++GO:0010468///regulation of gene expression+++GO:0010424///DNA methylation on cytosine within a CG sequence+++GO:0090116///C-5 methylation of cytosine+++GO:0051571///positive regulation of histone H3-K4 methylation+++GO:004…
13447	K19917	ENSMUSG00000020848	'Doc2b'	mRNA	-1.80757	0.0205958	1.04333	4.17	0.33	1.89	1.14	4.78	1.66	5.84					GO:0005886///plasma membrane+++GO:0031201///SNARE complex+++GO:0098793///presynapse+++GO:0005737///cytoplasm+++GO:0016020///membrane	GO:0005515///protein binding+++GO:0005544///calcium-dependent phospholipid binding+++GO:0019905///syntaxin binding+++GO:0005509///calcium ion binding	GO:0008104///protein localization+++GO:0032024///positive regulation of insulin secretion+++GO:0031340///positive regulation of vesicle fusion+++GO:0045956///positive regulation of calcium ion-dependent exocytosis+++GO:0048791///calcium ion-regulated exocytosis of neurotransmitter
13481	K09658	ENSMUSG00000026810	'Dpm2'	mRNA	0.386933	0.0166554	52.47	45.57	55.67	47.62	52.87	45.91	48.87	43.18	01100///Metabolic pathways+++00510///N-Glycan biosynthesis+++00563///Glycosylphosphatidylinositol (GPI)-anchor biosynthesis	H00118///Congenital disorders of glycosylation (CDG) type I		R05916///UDP-N-acetyl-D-glucosamine + 1-Phosphatidyl-D-myo-inositol <=> UDP + G00143+++R01009///GDPmannose:dolichyl-phosphate O-beta-D-mannosyltransferase GDP-mannose + Dolichyl phosphate <=> GDP + Dolichyl phosphate D-mannose	GO:0016020///membrane+++GO:0033185///dolichol-phosphate-mannose synthase complex+++GO:0030176///integral component of endoplasmic reticulum membrane+++GO:0000506///glycosylphosphatidylinositol-N-acetylglucosaminyltransferase (GPI-GnT) complex+++GO:0016021///integral component of membrane+++GO:0048471///perinuclear region of cytoplasm+++GO:0005783///endoplasmic reticulum+++GO:0005789///endoplasmic…	GO:0004582///dolichyl-phosphate beta-D-mannosyltransferase activity+++GO:0030234///enzyme regulator activity+++GO:0016740///transferase activity+++GO:0005515///protein binding+++GO:0016757///transferase activity, transferring glycosyl groups	GO:0050790///regulation of catalytic activity+++GO:0019348///dolichol metabolic process+++GO:0006486///protein glycosylation+++GO:0097502///mannosylation+++GO:0006506///GPI anchor biosynthetic process+++GO:0031647///regulation of protein stability
13496		ENSMUSG00000019564	'Arid3a'	mRNA	-0.70333	7.38919e-05	2.60667	4.81667	2.86	4.9	2.45	4.9	2.51	4.65					GO:0005634///nucleus+++GO:0005654///nucleoplasm+++GO:0005829///cytosol+++GO:0005737///cytoplasm+++GO:0043231///intracellular membrane-bounded organelle+++GO:0045121///membrane raft	GO:0042803///protein homodimerization activity+++GO:0003682///chromatin binding+++GO:0001228///DNA-binding transcription activator activity, RNA polymerase II-specific+++GO:0000977///RNA polymerase II regulatory region sequence-specific DNA binding+++GO:0003677///DNA binding+++GO:0003700///DNA-binding transcription factor activity+++GO:0005515///protein binding	GO:0006355///regulation of transcription, DNA-templated+++GO:0045944///positive regulation of transcription by RNA polymerase II
13506	K07601	ENSMUSG00000024331	'Dsc2'	mRNA	-2.66905	6.75475e-10	0.376667	2.69	0.6	2.93	0.29	3.04	0.24	2.1		H00293///Arrhythmogenic right ventricular cardiomyopathy (ARVC)			GO:0031410///cytoplasmic vesicle+++GO:0030057///desmosome+++GO:0016021///integral component of membrane+++GO:0030054///cell junction+++GO:0005913///cell-cell adherens junction+++GO:0005886///plasma membrane+++GO:0014704///intercalated disc+++GO:0016020///membrane	GO:0046872///metal ion binding+++GO:0005509///calcium ion binding	GO:0009267///cellular response to starvation+++GO:0086042///cardiac muscle cell-cardiac muscle cell adhesion+++GO:0007156///homophilic cell adhesion via plasma membrane adhesion molecules+++GO:0086073///bundle of His cell-Purkinje myocyte adhesion involved in cell communication+++GO:0086091///regulation of heart rate by cardiac conduction+++GO:0098911///regulation of ventricular cardiac muscle ce…
13531	K11845	ENSMUSG00000054568	'Usp17la'	mRNA	-4.88056	9.58494e-15	0.106667	3.55	0.18	2.21	0.07	4.71	0.07	3.73						GO:0008234///cysteine-type peptidase activity+++GO:0004843///thiol-dependent ubiquitin-specific protease activity+++GO:0016787///hydrolase activity+++GO:0008233///peptidase activity+++GO:0036459///thiol-dependent ubiquitinyl hydrolase activity+++GO:0004197///cysteine-type endopeptidase activity	GO:0042981///regulation of apoptotic process+++GO:0016579///protein deubiquitination+++GO:0006511///ubiquitin-dependent protein catabolic process+++GO:0006508///proteolysis
13544	K02353	ENSMUSG00000003233	'Dvl3'	mRNA	0.812297	9.4205e-10	19.7667	13.22	20.3	13.53	20.22	12.03	18.78	14.1	04310///Wnt signaling pathway+++04330///Notch signaling pathway+++04150///mTOR signaling pathway+++04550///Signaling pathways regulating pluripotency of stem cells+++04390///Hippo signaling pathway+++04916///Melanogenesis	H00485///Robinow syndrome	M00677///Wnt signaling		GO:1990909///Wnt signalosome+++GO:0098978///glutamatergic synapse+++GO:0045202///synapse+++GO:0005829///cytosol+++GO:0000790///nuclear chromatin+++GO:0005737///cytoplasm	GO:0005109///frizzled binding+++GO:0005102///signaling receptor binding+++GO:0002020///protease binding+++GO:0005515///protein binding+++GO:0048365///Rac GTPase binding+++GO:0030674///protein binding, bridging+++GO:0046982///protein heterodimerization activity+++GO:0008013///beta-catenin binding	GO:0035556///intracellular signal transduction+++GO:0150012///positive regulation of neuron projection arborization+++GO:0001934///positive regulation of protein phosphorylation+++GO:0016055///Wnt signaling pathway+++GO:0090103///cochlea morphogenesis+++GO:0090179///planar cell polarity pathway involved in neural tube closure+++GO:0007275///multicellular organism development+++GO:0035567///non-ca…
13548	K08825	ENSMUSG00000022897	'Dyrk1a'	mRNA	-0.577612	0.000486929	7.48667	12.6467	8.49	12.87	6.85	13.36	7.12	11.71		H01552///Down syndrome+++H00773///Autosomal dominant mental retardation			GO:0030425///dendrite+++GO:1990904///ribonucleoprotein complex+++GO:0030424///axon+++GO:0005874///microtubule+++GO:0005884///actin filament+++GO:0005883///neurofilament+++GO:0005634///nucleus+++GO:0005856///cytoskeleton+++GO:0016607///nuclear speck+++GO:0005737///cytoplasm	GO:0015631///tubulin binding+++GO:0004715///non-membrane spanning protein tyrosine kinase activity+++GO:0004672///protein kinase activity+++GO:0016740///transferase activity+++GO:0004674///protein serine/threonine kinase activity+++GO:0042802///identical protein binding+++GO:0003779///actin binding+++GO:0008092///cytoskeletal protein binding+++GO:0043621///protein self-association+++GO:0004712///…	GO:0000381///regulation of alternative mRNA splicing, via spliceosome+++GO:0046777///protein autophosphorylation+++GO:0031115///negative regulation of microtubule polymerization+++GO:0006468///protein phosphorylation+++GO:0016310///phosphorylation+++GO:0033120///positive regulation of RNA splicing+++GO:0038083///peptidyl-tyrosine autophosphorylation+++GO:0048025///negative regulation of mRNA spli…
13601		ENSMUSG00000028108	'Ecm1'	mRNA	0.674623	0.0477566	471.14	334.873	553.21	463.86	449.38	269.31	410.83	271.45					GO:0062023///collagen-containing extracellular matrix+++GO:0005576///extracellular region+++GO:0005615///extracellular space	GO:0005201///extracellular matrix structural constituent+++GO:0019899///enzyme binding+++GO:0043236///laminin binding+++GO:0008022///protein C-terminus binding+++GO:0005515///protein binding+++GO:0002020///protease binding+++GO:0005134///interleukin-2 receptor binding	GO:0001960///negative regulation of cytokine-mediated signaling pathway+++GO:0031214///biomineral tissue development+++GO:0006357///regulation of transcription by RNA polymerase II+++GO:0002063///chondrocyte development+++GO:0001525///angiogenesis+++GO:0003416///endochondral bone growth+++GO:0045766///positive regulation of angiogenesis+++GO:0006954///inflammatory response+++GO:2000404///regulati…
13603	K04256	ENSMUSG00000026525	'Opn3'	mRNA	-1.04433	0.0327878	1.68333	3.92667	1.85	2.47	1.77	4.85	1.43	4.46					GO:0001750///photoreceptor outer segment+++GO:0016021///integral component of membrane+++GO:0016020///membrane+++GO:0005887///integral component of plasma membrane	GO:0008020///G protein-coupled photoreceptor activity+++GO:0004930///G protein-coupled receptor activity+++GO:0009881///photoreceptor activity	GO:0018298///protein-chromophore linkage+++GO:0071482///cellular response to light stimulus+++GO:0007602///phototransduction+++GO:0050896///response to stimulus+++GO:0009584///detection of visible light+++GO:0007186///G protein-coupled receptor signaling pathway+++GO:0007165///signal transduction
13626	K11462	ENSMUSG00000030619	'Eed'	mRNA	-0.577398	0.026367	9.17667	15.53	11.29	16.89	8.68	15.52	7.56	14.18					GO:0045120///pronucleus+++GO:0005634///nucleus+++GO:0001739///sex chromatin+++GO:0005829///cytosol+++GO:0005654///nucleoplasm+++GO:0005694///chromosome+++GO:0035098///ESC/E(Z) complex	GO:0042054///histone methyltransferase activity+++GO:0042802///identical protein binding+++GO:0031491///nucleosome binding+++GO:0005515///protein binding+++GO:0003682///chromatin binding+++GO:0046976///histone methyltransferase activity (H3-K27 specific)+++GO:0000978///RNA polymerase II proximal promoter sequence-specific DNA binding	GO:0006325///chromatin organization+++GO:0006342///chromatin silencing+++GO:2000011///regulation of adaxial/abaxial pattern formation+++GO:0006349///regulation of gene expression by genetic imprinting+++GO:0016571///histone methylation+++GO:0061087///positive regulation of histone H3-K27 methylation+++GO:1990830///cellular response to leukemia inhibitory factor+++GO:0070734///histone H3-K27 methy…
13627	K03231	ENSMUSG00000037742	'Eef1a1'	mRNA	0.343586	0.0294941	4202.15	3763.59	4067.46	4152	4261.87	3543.26	4277.12	3595.52	03013///RNA transport	H00606///Early infantile epileptic encephalopathy+++H00773///Autosomal dominant mental retardation			GO:0030864///cortical actin cytoskeleton+++GO:0032587///ruffle membrane+++GO:0005730///nucleolus+++GO:0005634///nucleus+++GO:0005829///cytosol+++GO:0005886///plasma membrane+++GO:0043209///myelin sheath+++GO:0005737///cytoplasm+++GO:0016020///membrane	GO:0003746///translation elongation factor activity+++GO:0008144///drug binding+++GO:0003729///mRNA binding+++GO:0005516///calmodulin binding+++GO:0000049///tRNA binding+++GO:0019901///protein kinase binding+++GO:0005515///protein binding+++GO:0005525///GTP binding+++GO:0000166///nucleotide binding+++GO:0003924///GTPase activity	GO:0010942///positive regulation of cell death+++GO:1903427///negative regulation of reactive oxygen species biosynthetic process+++GO:0071364///cellular response to epidermal growth factor stimulus+++GO:0010976///positive regulation of neuron projection development+++GO:0051260///protein homooligomerization+++GO:0006414///translational elongation+++GO:0006412///translation
13629	K03234	ENSMUSG00000034994	'Eef2'	mRNA	0.357909	0.00112302	1222.47	1082.49	1269.13	1142.61	1203.83	1044.28	1194.45	1060.58	04921///Oxytocin signaling pathway+++04152///AMPK signaling pathway	H00063///Spinocerebellar ataxia (SCA)			GO:0005737///cytoplasm+++GO:0042788///polysomal ribosome+++GO:0016235///aggresome+++GO:0045121///membrane raft+++GO:0005829///cytosol+++GO:1990904///ribonucleoprotein complex+++GO:0005886///plasma membrane+++GO:0005634///nucleus+++GO:0005844///polysome+++GO:0045202///synapse	GO:0000166///nucleotide binding+++GO:0003723///RNA binding+++GO:0005515///protein binding+++GO:0002039///p53 binding+++GO:0019901///protein kinase binding+++GO:0051015///actin filament binding+++GO:0005525///GTP binding+++GO:0003746///translation elongation factor activity+++GO:0008097///5S rRNA binding+++GO:0003924///GTPase activity+++GO:0043022///ribosome binding	GO:0051593///response to folic acid+++GO:0003009///skeletal muscle contraction+++GO:0035914///skeletal muscle cell differentiation+++GO:2000767///positive regulation of cytoplasmic translation+++GO:1990416///cellular response to brain-derived neurotrophic factor stimulus+++GO:0042493///response to drug+++GO:0006414///translational elongation+++GO:0032355///response to estradiol+++GO:0045727///pos…
13638	K05462	ENSMUSG00000028039	'Efna3'	mRNA	2.24033	3.43506e-05	3.05	0.67	1.74	0.69	4.31	0.78	3.1	0.54	04010///MAPK signaling pathway+++04015///Rap1 signaling pathway+++04151///PI3K-Akt signaling pathway+++04014///Ras signaling pathway+++04360///Axon guidance				GO:0031225///anchored component of membrane+++GO:0016020///membrane+++GO:0005886///plasma membrane	GO:0046875///ephrin receptor binding	GO:0045664///regulation of neuron differentiation+++GO:1902961///positive regulation of aspartic-type endopeptidase activity involved in amyloid precursor protein catabolic process+++GO:0007411///axon guidance+++GO:0048013///ephrin receptor signaling pathway+++GO:0016525///negative regulation of angiogenesis
13650		ENSMUSG00000020282	'Rhbdf1'	mRNA	0.909916	5.39378e-06	18.7367	11.3433	16.25	11.39	19.79	10.42	20.17	12.22					GO:0005783///endoplasmic reticulum+++GO:0016020///membrane+++GO:0005794///Golgi apparatus+++GO:0005789///endoplasmic reticulum membrane+++GO:0016021///integral component of membrane+++GO:0000139///Golgi membrane	GO:0008233///peptidase activity+++GO:0004252///serine-type endopeptidase activity+++GO:0016787///hydrolase activity	GO:0050708///regulation of protein secretion+++GO:0016477///cell migration+++GO:0006508///proteolysis+++GO:0008283///cell proliferation+++GO:0061136///regulation of proteasomal protein catabolic process+++GO:0042058///regulation of epidermal growth factor receptor signaling pathway+++GO:0050709///negative regulation of protein secretion
13660	K12483	ENSMUSG00000024772	'Ehd1'	mRNA	0.247127	0.0392418	136.093	130.2	134.65	128.55	136.4	132.86	137.23	129.19	04144///Endocytosis				GO:0005886///plasma membrane+++GO:0005623///cell+++GO:0005768///endosome+++GO:0043209///myelin sheath+++GO:0020018///ciliary pocket membrane+++GO:0005769///early endosome+++GO:0010008///endosome membrane+++GO:0060170///ciliary membrane+++GO:0016020///membrane+++GO:0031410///cytoplasmic vesicle+++GO:0055038///recycling endosome membrane+++GO:0031901///early endosome membrane+++GO:0005811///lipid d…	GO:0005515///protein binding+++GO:0046872///metal ion binding+++GO:0005525///GTP binding+++GO:0005524///ATP binding+++GO:0000166///nucleotide binding+++GO:0042802///identical protein binding+++GO:0005509///calcium ion binding+++GO:0017137///Rab GTPase binding	GO:1901741///positive regulation of myoblast fusion+++GO:0032456///endocytic recycling+++GO:0034383///low-density lipoprotein particle clearance+++GO:0016197///endosomal transport+++GO:0015031///protein transport+++GO:2001137///positive regulation of endocytic recycling+++GO:0031175///neuron projection development+++GO:1990090///cellular response to nerve growth factor stimulus+++GO:0061512///pro…
13663	K10134	ENSMUSG00000062762	'Ei24'	mRNA	0.637414	0.000412165	27.8033	20.41	31.37	22.24	27.94	20.09	24.1	18.9	04115///p53 signaling pathway				GO:0005737///cytoplasm+++GO:0005829///cytosol+++GO:0005789///endoplasmic reticulum membrane+++GO:0005634///nucleus+++GO:0005783///endoplasmic reticulum+++GO:0031965///nuclear membrane+++GO:0016020///membrane+++GO:0016021///integral component of membrane+++GO:0005794///Golgi apparatus		GO:0042493///response to drug+++GO:0042308///negative regulation of protein import into nucleus+++GO:0071494///cellular response to UV-C+++GO:0016236///macroautophagy+++GO:0050885///neuromuscular process controlling balance+++GO:0030308///negative regulation of cell growth+++GO:0008630///intrinsic apoptotic signaling pathway in response to DNA damage+++GO:0006914///autophagy+++GO:0006915///apopto…
13665	K03237	ENSMUSG00000021116	'Eif2s1'	mRNA	-0.447663	0.0253472	29.0167	44.8367	34.11	43.22	26.17	49.11	26.77	42.18	04141///Protein processing in endoplasmic reticulum+++04210///Apoptosis+++03013///RNA transport+++04140///Autophagy - animal+++04138///Autophagy - yeast				GO:0010494///cytoplasmic stress granule+++GO:0033290///eukaryotic 48S preinitiation complex+++GO:0043614///multi-eIF complex+++GO:0005851///eukaryotic translation initiation factor 2B complex+++GO:0005850///eukaryotic translation initiation factor 2 complex+++GO:0005737///cytoplasm+++GO:0044207///translation initiation ternary complex+++GO:0045202///synapse+++GO:0005634///nucleus+++GO:0022627///c…	GO:0005515///protein binding+++GO:0043022///ribosome binding+++GO:0000049///tRNA binding+++GO:0003743///translation initiation factor activity+++GO:0003723///RNA binding+++GO:0003676///nucleic acid binding	GO:1905098///negative regulation of guanyl-nucleotide exchange factor activity+++GO:0034976///response to endoplasmic reticulum stress+++GO:0034198///cellular response to amino acid starvation+++GO:1990737///response to manganese-induced endoplasmic reticulum stress+++GO:0006417///regulation of translation+++GO:0032057///negative regulation of translational initiation in response to stress+++GO:1…
13669	K03254	ENSMUSG00000024991	'Eif3a'	mRNA	-0.371636	0.0352674	52.38	76.8	59.94	83.21	48.09	74.36	49.11	72.83	03013///RNA transport				GO:0005815///microtubule organizing center+++GO:0005852///eukaryotic translation initiation factor 3 complex+++GO:0005829///cytosol+++GO:0071541///eukaryotic translation initiation factor 3 complex, eIF3m+++GO:0033290///eukaryotic 48S preinitiation complex+++GO:0016282///eukaryotic 43S preinitiation complex+++GO:0014069///postsynaptic density+++GO:0043614///multi-eIF complex+++GO:0005634///nucleu…	GO:0003723///RNA binding+++GO:0003743///translation initiation factor activity+++GO:0030971///receptor tyrosine kinase binding+++GO:0005515///protein binding+++GO:0003729///mRNA binding	GO:0006412///translation+++GO:0002183///cytoplasmic translational initiation+++GO:0006413///translational initiation+++GO:0001732///formation of cytoplasmic translation initiation complex+++GO:0002188///translation reinitiation+++GO:0075525///viral translational termination-reinitiation+++GO:0075522///IRES-dependent viral translational initiation+++GO:0070373///negative regulation of ERK1 and ERK…
13713	K09430	ENSMUSG00000008398	'Elk3'	mRNA	0.418255	0.0119723	42.64	36.2233	47.72	38.7	42.21	36.18	37.99	33.79					GO:0005739///mitochondrion+++GO:0005737///cytoplasm+++GO:0005634///nucleus+++GO:0005654///nucleoplasm	GO:0000981///DNA-binding transcription factor activity, RNA polymerase II-specific+++GO:0003700///DNA-binding transcription factor activity+++GO:0001228///DNA-binding transcription activator activity, RNA polymerase II-specific+++GO:0003677///DNA binding+++GO:0032422///purine-rich negative regulatory element binding+++GO:0043565///sequence-specific DNA binding+++GO:0000978///RNA polymerase II pro…	GO:0045944///positive regulation of transcription by RNA polymerase II+++GO:0006355///regulation of transcription, DNA-templated+++GO:0006357///regulation of transcription by RNA polymerase II+++GO:0001525///angiogenesis+++GO:0045893///positive regulation of transcription, DNA-templated+++GO:0030154///cell differentiation+++GO:0042060///wound healing+++GO:0045892///negative regulation of transcri…
13806	K01689	ENSMUSG00000063524	'Eno1'	mRNA	0.417683	0.000572762	1316.21	1119.01	1323.42	1197.7	1316.63	1058.19	1308.58	1101.15	00010///Glycolysis / Gluconeogenesis+++01100///Metabolic pathways+++01110///Biosynthesis of secondary metabolites+++01230///Biosynthesis of amino acids+++03018///RNA degradation+++01200///Carbon metabolism+++01130///Biosynthesis of antibiotics+++04066///HIF-1 signaling pathway+++00680///Methane metabolism+++01120///Microbial metabolism in diverse environments	H01762///Muscle glycogen storage disease+++H01953///Glycogen storage disease type XIII+++H00069///Glycogen storage diseases (GSD)	M00001///Glycolysis (Embden-Meyerhof pathway), glucose => pyruvate+++M00394///RNA degradosome+++M00003///Gluconeogenesis, oxaloacetate => fructose-6P+++M00346///Formaldehyde assimilation, serine pathway+++M00002///Glycolysis, core module involving three-carbon compounds	R00658///2-phospho-D-glycerate hydro-lyase (phosphoenolpyruvate-forming) 2-Phospho-D-glycerate <=> Phosphoenolpyruvate + H2O	GO:0005737///cytoplasm+++GO:0000015///phosphopyruvate hydratase complex+++GO:0043005///neuron projection+++GO:0097060///synaptic membrane+++GO:0005886///plasma membrane+++GO:0030426///growth cone+++GO:0009986///cell surface+++GO:0019897///extrinsic component of plasma membrane+++GO:0045121///membrane raft+++GO:0099738///cell cortex region+++GO:0005829///cytosol+++GO:0016020///membrane+++GO:004320…	GO:0004634///phosphopyruvate hydratase activity+++GO:0000287///magnesium ion binding+++GO:0003723///RNA binding+++GO:0031072///heat shock protein binding+++GO:0051020///GTPase binding+++GO:0001227///DNA-binding transcription repressor activity, RNA polymerase II-specific+++GO:0046982///protein heterodimerization activity+++GO:0000977///RNA polymerase II regulatory region sequence-specific DNA bin…	GO:0001701///in utero embryonic development+++GO:0006096///glycolytic process+++GO:0051099///positive regulation of binding
13819	K09095	ENSMUSG00000024140	'Epas1'	mRNA	1.26379	8.28633e-06	5.67667	2.69333	4.45	3.16	6.83	2.59	5.75	2.33		H01510///Malignant paraganglioma+++H00236///Congenital polycythemia			GO:0005667///transcription factor complex+++GO:0016607///nuclear speck+++GO:0005737///cytoplasm+++GO:0005634///nucleus	GO:0000981///DNA-binding transcription factor activity, RNA polymerase II-specific+++GO:0043565///sequence-specific DNA binding+++GO:0008134///transcription factor binding+++GO:0003700///DNA-binding transcription factor activity+++GO:0035035///histone acetyltransferase binding+++GO:0005515///protein binding+++GO:0003677///DNA binding+++GO:0046983///protein dimerization activity+++GO:0050897///cob…	GO:0043129///surfactant homeostasis+++GO:0030154///cell differentiation+++GO:0007275///multicellular organism development+++GO:0030324///lung development+++GO:0045944///positive regulation of transcription by RNA polymerase II+++GO:0006979///response to oxidative stress+++GO:0043619///regulation of transcription from RNA polymerase II promoter in response to oxidative stress+++GO:0055072///iron i…
13821	K06107	ENSMUSG00000027624	'Epb41l1'	mRNA	1.17583	2.56402e-05	20.19	10.0833	21.66	13.77	18.75	7.96	20.16	8.52		H00773///Autosomal dominant mental retardation+++H00231///Hereditary elliptocytosis (HE)			GO:0005886///plasma membrane+++GO:0097060///synaptic membrane+++GO:0005856///cytoskeleton+++GO:0032991///protein-containing complex+++GO:0014069///postsynaptic density+++GO:0005737///cytoplasm	GO:0005515///protein binding+++GO:0005102///signaling receptor binding+++GO:0008092///cytoskeletal protein binding+++GO:0003779///actin binding+++GO:0005198///structural molecule activity	GO:0031032///actomyosin structure organization+++GO:0030866///cortical actin cytoskeleton organization
13824		ENSMUSG00000024376	'Epb41l4a'	mRNA	-1.00295	4.06381e-06	2.02667	4.63	1.99	4.19	1.96	4.91	2.13	4.79					GO:0005856///cytoskeleton+++GO:0005737///cytoplasm	GO:0008092///cytoskeletal protein binding	GO:0031032///actomyosin structure organization
13831	K11322	ENSMUSG00000024240	'Epc1'	mRNA	-0.481011	0.0162952	5.74333	8.93667	6.82	9.1	5.28	8.65	5.13	9.06					GO:0035267///NuA4 histone acetyltransferase complex+++GO:0005654///nucleoplasm+++GO:0031965///nuclear membrane+++GO:0005634///nucleus+++GO:0032777///Piccolo NuA4 histone acetyltransferase complex	GO:0004402///histone acetyltransferase activity	GO:0045944///positive regulation of transcription by RNA polymerase II+++GO:0045892///negative regulation of transcription, DNA-templated+++GO:0051155///positive regulation of striated muscle cell differentiation+++GO:0035886///vascular smooth muscle cell differentiation+++GO:0045814///negative regulation of gene expression, epigenetic+++GO:0006357///regulation of transcription by RNA polymerase …
13838	K05105	ENSMUSG00000026235	'Epha4'	mRNA	-0.739866	0.0312945	1.24667	2.35333	0.94	2.5	1.51	2.44	1.29	2.12	04360///Axon guidance				GO:0031901///early endosome membrane+++GO:0098978///glutamatergic synapse+++GO:0016021///integral component of membrane+++GO:0043679///axon terminus+++GO:0005741///mitochondrial outer membrane+++GO:0043005///neuron projection+++GO:0005783///endoplasmic reticulum+++GO:0043198///dendritic shaft+++GO:0016020///membrane+++GO:0030054///cell junction+++GO:0043235///receptor complex+++GO:0042995///cell …	GO:0097161///DH domain binding+++GO:0046875///ephrin receptor binding+++GO:0005003///ephrin receptor activity+++GO:0005004///GPI-linked ephrin receptor activity+++GO:0004714///transmembrane receptor protein tyrosine kinase activity+++GO:0005005///transmembrane-ephrin receptor activity+++GO:0042802///identical protein binding+++GO:0016301///kinase activity+++GO:1990782///protein tyrosine kinase bi…	GO:0048013///ephrin receptor signaling pathway+++GO:0043507///positive regulation of JUN kinase activity+++GO:0050775///positive regulation of dendrite morphogenesis+++GO:0097485///neuron projection guidance+++GO:0050770///regulation of axonogenesis+++GO:0097156///fasciculation of motor neuron axon+++GO:1904646///cellular response to amyloid-beta+++GO:1902961///positive regulation of aspartic-typ…
13849	K01253	ENSMUSG00000038776	'Ephx1'	mRNA	0.593583	0.00366256	210.437	158.637	182.41	144.92	236.95	169.74	211.95	161.25	04976///Bile secretion+++00980///Metabolism of xenobiotics by cytochrome P450	H00516///Cleft lip and/or cleft palate+++H01935///Familial hypercholanemia		R09417///microsomal epoxide hydrolase 1a,11b-Dihydro-4,9-dimethylbenz[a]anthra[3,4-b]oxirene + H2O <=> trans-3,4-Dihydro-3,4-dihydroxy-7,12-dimethylbenz[a]anthracene+++R07014///(1S,2R)-naphthalene 1,2-oxide hydrolase (1S,2R)-Naphthalene 1,2-oxide + H2O <=> 1,2-Dihydronaphthalene-1,2-diol+++R07071///bromobenzene-3,4-oxide hydrolase Bromobenzene-3,4-oxide + H2O <=> Bromobenzene-3,4-dihydrodiol+++R0…	GO:0016021///integral component of membrane+++GO:0005886///plasma membrane+++GO:0016020///membrane+++GO:0031090///organelle membrane+++GO:0005789///endoplasmic reticulum membrane+++GO:0043231///intracellular membrane-bounded organelle+++GO:0005783///endoplasmic reticulum	GO:0033961///cis-stilbene-oxide hydrolase activity+++GO:0004301///epoxide hydrolase activity+++GO:0019899///enzyme binding+++GO:0016787///hydrolase activity+++GO:0003824///catalytic activity	GO:0019439///aromatic compound catabolic process+++GO:0071310///cellular response to organic substance+++GO:0001889///liver development+++GO:0014070///response to organic cyclic compound+++GO:0071385///cellular response to glucocorticoid stimulus+++GO:0009636///response to toxic substance+++GO:0097176///epoxide metabolic process+++GO:0034312///diol biosynthetic process+++GO:0006725///cellular aro…
13854	K12471	ENSMUSG00000035203	'Epn1'	mRNA	0.377092	0.000413734	131.62	113.907	132.02	115.12	135.23	113.53	127.61	113.07	04144///Endocytosis				GO:0098793///presynapse+++GO:0005886///plasma membrane+++GO:0098888///extrinsic component of presynaptic membrane+++GO:0098890///extrinsic component of postsynaptic membrane+++GO:0005905///clathrin-coated pit+++GO:0031234///extrinsic component of cytoplasmic side of plasma membrane+++GO:0005737///cytoplasm+++GO:0098794///postsynapse+++GO:0016020///membrane+++GO:0098685///Schaffer collateral - CA1…	GO:0035615///clathrin adaptor activity+++GO:0044325///ion channel binding+++GO:0008134///transcription factor binding+++GO:0008289///lipid binding	GO:0006898///receptor-mediated endocytosis+++GO:0007565///female pregnancy+++GO:0007219///Notch signaling pathway+++GO:0048568///embryonic organ development+++GO:0006897///endocytosis+++GO:0001701///in utero embryonic development+++GO:1903671///negative regulation of sprouting angiogenesis+++GO:1905445///positive regulation of clathrin coat assembly
13984	K18491	ENSMUSG00000023443	'Esx1'	mRNA	-5.66159	0.000796613	0.0133333	0.89	0.04	0.91	0	0.95	0	0.81	04550///Signaling pathways regulating pluripotency of stem cells				GO:0005634///nucleus	GO:0003677///DNA binding+++GO:0043565///sequence-specific DNA binding	GO:0060716///labyrinthine layer blood vessel development+++GO:0006357///regulation of transcription by RNA polymerase II+++GO:0001568///blood vessel development+++GO:0006355///regulation of transcription, DNA-templated+++GO:0060713///labyrinthine layer morphogenesis
13992	K14942	ENSMUSG00000022332	'Khdrbs3'	mRNA	-0.641963	0.00106867	13.02	23.1033	13.5	21.06	13.85	25.9	11.71	22.35					GO:0005654///nucleoplasm+++GO:0005634///nucleus	GO:0003676///nucleic acid binding+++GO:0019904///protein domain specific binding+++GO:0003723///RNA binding+++GO:0003727///single-stranded RNA binding+++GO:0017124///SH3 domain binding+++GO:0042802///identical protein binding	GO:0051259///protein complex oligomerization+++GO:0033120///positive regulation of RNA splicing+++GO:0006397///mRNA processing+++GO:0048024///regulation of mRNA splicing, via spliceosome
14027	K10383	ENSMUSG00000034282	'Evpl'	mRNA	1.6308	0.0236835	0.843333	0.31	0.31	0.26	1.19	0.32	1.03	0.35					GO:0001533///cornified envelope+++GO:0005829///cytosol+++GO:0045111///intermediate filament cytoskeleton+++GO:0016020///membrane+++GO:0005856///cytoskeleton+++GO:0005882///intermediate filament+++GO:0030057///desmosome+++GO:0005737///cytoplasm+++GO:0030054///cell junction	GO:0005198///structural molecule activity+++GO:0019215///intermediate filament binding+++GO:0030674///protein binding, bridging	GO:0042060///wound healing+++GO:0045104///intermediate filament cytoskeleton organization+++GO:0008544///epidermis development+++GO:0031424///keratinization+++GO:0018149///peptide cross-linking+++GO:0030216///keratinocyte differentiation
14043	K02367	ENSMUSG00000027198	'Ext2'	mRNA	0.549478	0.00873022	82.7167	64.19	77.84	73.7	86.15	54.06	84.16	64.81	00534///Glycosaminoglycan biosynthesis - heparan sulfate / heparin+++01100///Metabolic pathways	H00122///Multiple exostoses+++H00493///Heparan sulfate proteoglycan gene defects	M00059///Glycosaminoglycan biosynthesis, heparan sulfate backbone	R10139///G00165 + UDP-N-acetyl-D-glucosamine <=> G13062 + UDP+++R10138///G00164 + UDP-D-glucuronate <=> G00165 + UDP+++R05935///UDP-D-glucuronate + G00162 <=> UDP + G00163	GO:0016020///membrane+++GO:0000139///Golgi membrane+++GO:0043541///UDP-N-acetylglucosamine transferase complex+++GO:0005794///Golgi apparatus+++GO:0016021///integral component of membrane+++GO:0005783///endoplasmic reticulum+++GO:0005789///endoplasmic reticulum membrane	GO:0050509///N-acetylglucosaminyl-proteoglycan 4-beta-glucuronosyltransferase activity+++GO:0008375///acetylglucosaminyltransferase activity+++GO:0050508///glucuronosyl-N-acetylglucosaminyl-proteoglycan 4-alpha-N-acetylglucosaminyltransferase activity+++GO:0042803///protein homodimerization activity+++GO:0015020///glucuronosyltransferase activity+++GO:0016740///transferase activity+++GO:0046982//…	GO:0015012///heparan sulfate proteoglycan biosynthetic process+++GO:0006486///protein glycosylation+++GO:0015014///heparan sulfate proteoglycan biosynthetic process, polysaccharide chain biosynthetic process+++GO:0030154///cell differentiation+++GO:0033692///cellular polysaccharide biosynthetic process+++GO:0001503///ossification+++GO:0001707///mesoderm formation+++GO:0006024///glycosaminoglycan …
140474	K22017	ENSMUSG00000079620	'Muc4'	mRNA	1.34132	0.000145617	2.88	1.29333	2.04	1.49	3.4	1.46	3.2	0.93					GO:0005576///extracellular region+++GO:0016021///integral component of membrane+++GO:0031528///microvillus membrane+++GO:0062023///collagen-containing extracellular matrix+++GO:0005783///endoplasmic reticulum+++GO:0016324///apical plasma membrane+++GO:0005737///cytoplasm+++GO:0005615///extracellular space+++GO:0016020///membrane+++GO:0032991///protein-containing complex	GO:0005176///ErbB-2 class receptor binding+++GO:0044877///protein-containing complex binding+++GO:0030197///extracellular matrix constituent, lubricant activity	GO:0002853///negative regulation of T cell mediated cytotoxicity directed against tumor cell target+++GO:0010669///epithelial structure maintenance+++GO:0007160///cell-matrix adhesion+++GO:0010469///regulation of signaling receptor activity+++GO:0043066///negative regulation of apoptotic process+++GO:0007155///cell adhesion+++GO:0022408///negative regulation of cell-cell adhesion+++GO:0002244///h…
140481	K01231	ENSMUSG00000038886	'Man2a2'	mRNA	0.736711	0.000176267	12.5167	8.58333	12.95	9.74	11.37	7.52	13.23	8.49	00510///N-Glycan biosynthesis+++00513///Various types of N-glycan biosynthesis+++01100///Metabolic pathways		M00075///N-glycan biosynthesis, complex type	R05984///G00013 + 2 H2O <=> G00014 + 2 alpha-D-Mannose	GO:0000139///Golgi membrane+++GO:0016020///membrane+++GO:0005794///Golgi apparatus+++GO:0016021///integral component of membrane	GO:0003824///catalytic activity+++GO:0016799///hydrolase activity, hydrolyzing N-glycosyl compounds+++GO:0004559///alpha-mannosidase activity+++GO:0004572///mannosyl-oligosaccharide 1,3-1,6-alpha-mannosidase activity+++GO:0046872///metal ion binding+++GO:0015923///mannosidase activity+++GO:0030246///carbohydrate binding+++GO:0016787///hydrolase activity+++GO:0016798///hydrolase activity, acting o…	GO:0005975///carbohydrate metabolic process+++GO:0008152///metabolic process+++GO:0006517///protein deglycosylation+++GO:0006013///mannose metabolic process+++GO:0006486///protein glycosylation+++GO:0006491///N-glycan processing
140482		ENSMUSG00000047264	'Zfp358'	mRNA	0.678756	0.00242551	13.24	9.4	12.7	10.24	12.28	8.33	14.74	9.63					GO:0005654///nucleoplasm+++GO:0005634///nucleus	GO:0003700///DNA-binding transcription factor activity+++GO:0003676///nucleic acid binding+++GO:0043565///sequence-specific DNA binding	GO:0019827///stem cell population maintenance+++GO:0045892///negative regulation of transcription, DNA-templated+++GO:0045893///positive regulation of transcription, DNA-templated+++GO:0045944///positive regulation of transcription by RNA polymerase II+++GO:0021915///neural tube development+++GO:0035115///embryonic forelimb morphogenesis
140486	K17391	ENSMUSG00000013415	'Igf2bp1'	mRNA	-1.15059	0.00065841	1.48333	3.72667	2.01	3.83	1.36	4.38	1.08	2.97					GO:0005737///cytoplasm+++GO:0005829///cytosol+++GO:0005634///nucleus	GO:0003677///DNA binding+++GO:0005515///protein binding+++GO:0003692///left-handed Z-DNA binding+++GO:0003726///double-stranded RNA adenosine deaminase activity+++GO:0042802///identical protein binding+++GO:0003723///RNA binding	GO:0016032///viral process+++GO:0045087///innate immune response+++GO:0002376///immune system process+++GO:0051607///defense response to virus+++GO:0060340///positive regulation of type I interferon-mediated signaling pathway
140491	K07189	ENSMUSG00000042717	'Ppp1r3a'	mRNA	-2.38913	7.38919e-05	0.423333	2.52333	0.35	0.9	0.49	3.84	0.43	2.83	04910///Insulin signaling pathway				GO:0016020///membrane+++GO:0016021///integral component of membrane	GO:0004722///protein serine/threonine phosphatase activity	GO:0005977///glycogen metabolic process+++GO:0005975///carbohydrate metabolic process+++GO:0006470///protein dephosphorylation
140499	K04554	ENSMUSG00000023286	'Ube2j2'	mRNA	-0.358983	0.0134713	15.8433	23.1033	15.98	23.04	15.88	24.52	15.67	21.75	04120///Ubiquitin mediated proteolysis+++04141///Protein processing in endoplasmic reticulum				GO:0000151///ubiquitin ligase complex+++GO:0005789///endoplasmic reticulum membrane+++GO:0005783///endoplasmic reticulum+++GO:0016020///membrane+++GO:0016021///integral component of membrane	GO:0000166///nucleotide binding+++GO:0031625///ubiquitin protein ligase binding+++GO:0061631///ubiquitin conjugating enzyme activity+++GO:0005524///ATP binding+++GO:0016740///transferase activity	GO:0000209///protein polyubiquitination+++GO:0030433///ubiquitin-dependent ERAD pathway+++GO:0006986///response to unfolded protein+++GO:0016567///protein ubiquitination
140559	K06730	ENSMUSG00000038034	'Igsf8'	mRNA	0.350173	0.0304115	50.0733	44.6	49.34	44.53	47.65	42.55	53.23	46.72					GO:0030424///axon+++GO:0016021///integral component of membrane+++GO:0005886///plasma membrane+++GO:0045202///synapse+++GO:0016020///membrane+++GO:0043209///myelin sheath	GO:0005515///protein binding	GO:2000145///regulation of cell motility
14056	K11430	ENSMUSG00000029687	'Ezh2'	mRNA	-0.951297	0.00312926	14.4	31.48	20.35	34.76	11.59	32.37	11.26	27.31	00310///Lysine degradation	H01751///Weaver syndrome+++H01613///Follicular lymphoma		R03875///Protein lysine + S-Adenosyl-L-methionine <=> Protein N6-methyl-L-lysine + S-Adenosyl-L-homocysteine+++R04867///S-adenosyl-L-methionine:cytochrome-c-L-lysine N6-methyltransferase S-Adenosyl-L-methionine + Protein N6,N6-dimethyl-L-lysine <=> S-Adenosyl-L-homocysteine + Protein N6,N6,N6-trimethyl-L-lysine+++R03938///S-Adenosyl-L-methionine:histone-L-lysine N6-methyltransferase S-Adenosyl-L-…	GO:0005634///nucleus+++GO:0005694///chromosome+++GO:0045120///pronucleus+++GO:0005737///cytoplasm+++GO:0035098///ESC/E(Z) complex+++GO:0005654///nucleoplasm+++GO:0000790///nuclear chromatin	GO:0005515///protein binding+++GO:0018024///histone-lysine N-methyltransferase activity+++GO:0016279///protein-lysine N-methyltransferase activity+++GO:0000979///RNA polymerase II core promoter sequence-specific DNA binding+++GO:0043021///ribonucleoprotein complex binding+++GO:0043565///sequence-specific DNA binding+++GO:0000978///RNA polymerase II proximal promoter sequence-specific DNA binding+…	GO:0001932///regulation of protein phosphorylation+++GO:1900006///positive regulation of dendrite development+++GO:0070734///histone H3-K27 methylation+++GO:0014013///regulation of gliogenesis+++GO:0008284///positive regulation of cell proliferation+++GO:0034244///negative regulation of transcription elongation from RNA polymerase II promoter+++GO:0048387///negative regulation of retinoic acid re…
140570	K06821	ENSMUSG00000036606	'Plxnb2'	mRNA	0.337945	0.0324893	100.397	90.13	92.7	91.04	106.25	88.28	102.24	91.07	04360///Axon guidance				GO:0005887///integral component of plasma membrane+++GO:0005886///plasma membrane+++GO:0002116///semaphorin receptor complex+++GO:0062023///collagen-containing extracellular matrix+++GO:0016021///integral component of membrane+++GO:0016020///membrane	GO:0005515///protein binding+++GO:0017154///semaphorin receptor activity	GO:0010976///positive regulation of neuron projection development+++GO:0007156///homophilic cell adhesion via plasma membrane adhesion molecules+++GO:0008360///regulation of cell shape+++GO:0071526///semaphorin-plexin signaling pathway+++GO:0001843///neural tube closure+++GO:0007275///multicellular organism development+++GO:0030334///regulation of cell migration+++GO:0007420///brain development++…
140579	K18985	ENSMUSG00000017670	'Elmo2'	mRNA	0.318416	0.0278489	30.18	29.0667	32.2	31.28	29.52	28.51	28.82	27.41		H02088///Primary intraosseous vascular malformation (VMPI)			GO:0005737///cytoplasm+++GO:0005829///cytosol+++GO:0016020///membrane	GO:0017124///SH3 domain binding+++GO:0030971///receptor tyrosine kinase binding	GO:0098609///cell-cell adhesion+++GO:0016477///cell migration+++GO:0006915///apoptotic process+++GO:0006909///phagocytosis+++GO:0007010///cytoskeleton organization+++GO:0060326///cell chemotaxis
140709		ENSMUSG00000004415	'Col26a1'	mRNA	-2.10251	0.000674729	0.246667	1.34667	0.18	0.9	0.27	1.59	0.29	1.55					GO:0005576///extracellular region+++GO:0005794///Golgi apparatus+++GO:0005783///endoplasmic reticulum+++GO:0005581///collagen trimer+++GO:0031012///extracellular matrix	GO:0005515///protein binding	GO:0010811///positive regulation of cell-substrate adhesion
140780	K08854	ENSMUSG00000034663	'Bmp2k'	mRNA	-0.450563	0.0365874	7.05	10.43	7.54	9.63	7.41	11.04	6.2	10.62					GO:0005634///nucleus+++GO:0016607///nuclear speck	GO:0000166///nucleotide binding+++GO:0016740///transferase activity+++GO:0004674///protein serine/threonine kinase activity+++GO:0005524///ATP binding+++GO:0016301///kinase activity+++GO:0004672///protein kinase activity+++GO:0019208///phosphatase regulator activity	GO:0050790///regulation of catalytic activity+++GO:0030500///regulation of bone mineralization+++GO:0016310///phosphorylation+++GO:0006468///protein phosphorylation+++GO:0030100///regulation of endocytosis
14084	K20703	ENSMUSG00000010517	'Faf1'	mRNA	-0.823581	5.30562e-06	9.89667	19.85	11.31	19.99	9.87	21.57	8.51	17.99	04624///Toll and Imd signaling pathway+++04217///Necroptosis				GO:0034098///VCP-NPL4-UFD1 AAA ATPase complex+++GO:0005635///nuclear envelope+++GO:0048471///perinuclear region of cytoplasm+++GO:0005737///cytoplasm+++GO:0005829///cytosol+++GO:0005634///nucleus	GO:0005515///protein binding+++GO:0031072///heat shock protein binding+++GO:0031625///ubiquitin protein ligase binding+++GO:0043130///ubiquitin binding+++GO:0051059///NF-kappaB binding+++GO:0019904///protein domain specific binding+++GO:0019901///protein kinase binding	GO:0045740///positive regulation of DNA replication+++GO:0007253///cytoplasmic sequestering of NF-kappaB+++GO:0010942///positive regulation of cell death+++GO:0006915///apoptotic process+++GO:0031334///positive regulation of protein complex assembly+++GO:1902043///positive regulation of extrinsic apoptotic signaling pathway via death domain receptors+++GO:0042176///regulation of protein catabolic…
140887	K10692	ENSMUSG00000016520	'Lnx2'	mRNA	-0.548245	0.00369718	4.63333	7.69333	4.44	7.38	4.78	8.48	4.68	7.22					GO:0005575///cellular_component	GO:0030165///PDZ domain binding+++GO:0046872///metal ion binding+++GO:0005515///protein binding	GO:0051260///protein homooligomerization
14114	K17307	ENSMUSG00000006369	'Fbln1'	mRNA	0.614024	0.00247793	14.4067	10.7233	16.1	12.36	12.77	9.99	14.35	9.82		H00851///Synpolydactyly 2			GO:0031012///extracellular matrix+++GO:0071953///elastic fiber+++GO:0005615///extracellular space+++GO:0005604///basement membrane+++GO:0005576///extracellular region+++GO:0062023///collagen-containing extracellular matrix	GO:0016504///peptidase activator activity+++GO:0005201///extracellular matrix structural constituent+++GO:0070051///fibrinogen binding+++GO:0042802///identical protein binding+++GO:0005515///protein binding+++GO:0044877///protein-containing complex binding+++GO:0005178///integrin binding+++GO:0005509///calcium ion binding+++GO:0008022///protein C-terminus binding+++GO:0001968///fibronectin binding	GO:0030198///extracellular matrix organization+++GO:1904188///negative regulation of transformation of host cell by virus+++GO:2000647///negative regulation of stem cell proliferation+++GO:1900025///negative regulation of substrate adhesion-dependent cell spreading+++GO:1904237///positive regulation of substrate-dependent cell migration, cell attachment to substrate+++GO:2000146///negative regula…
14115	K17307	ENSMUSG00000064080	'Fbln2'	mRNA	0.683631	1.91632e-05	1585.19	1121.31	1427.37	1122.78	1647.27	1060.51	1680.93	1180.65		H00851///Synpolydactyly 2			GO:0005615///extracellular space+++GO:0005576///extracellular region+++GO:0062023///collagen-containing extracellular matrix	GO:0005509///calcium ion binding+++GO:0005515///protein binding+++GO:0005201///extracellular matrix structural constituent+++GO:0050840///extracellular matrix binding	GO:0010811///positive regulation of cell-substrate adhesion+++GO:0030198///extracellular matrix organization
14131	K16824	ENSMUSG00000059498	'Fcgr3'	mRNA	0.605301	0.0177211	13.95	10.51	13.76	9.55	16.02	11.87	12.07	10.11	04380///Osteoclast differentiation+++04145///Phagosome	H01240///Immune thrombocytopenia (ITP)			GO:0009986///cell surface+++GO:0005886///plasma membrane+++GO:0009897///external side of plasma membrane+++GO:0016020///membrane+++GO:0016021///integral component of membrane	GO:0019864///IgG binding+++GO:0034987///immunoglobulin receptor binding+++GO:0019770///IgG receptor activity	GO:0001805///positive regulation of type III hypersensitivity+++GO:0006911///phagocytosis, engulfment+++GO:0001820///serotonin secretion+++GO:0042590///antigen processing and presentation of exogenous peptide antigen via MHC class I+++GO:0001798///positive regulation of type IIa hypersensitivity+++GO:0030593///neutrophil chemotaxis+++GO:0045576///mast cell activation+++GO:0007166///cell surface r…
14132		ENSMUSG00000003420	'Fcgrt'	mRNA	1.01196	0.00558486	35.4167	19.9667	24.74	16.29	40.25	18.21	41.26	25.4					GO:0016021///integral component of membrane+++GO:0016020///membrane+++GO:0005886///plasma membrane	GO:0042605///peptide antigen binding+++GO:0019864///IgG binding+++GO:0030881///beta-2-microglobulin binding	GO:0006955///immune response
14156	K04799	ENSMUSG00000024742	'Fen1'	mRNA	-0.592972	0.00554726	13.3667	22.7633	15.41	22.85	13.02	25.46	11.67	19.98	03450///Non-homologous end-joining+++03030///DNA replication+++03410///Base excision repair				GO:0005654///nucleoplasm+++GO:0005730///nucleolus+++GO:0000784///nuclear chromosome, telomeric region+++GO:0005634///nucleus+++GO:0032991///protein-containing complex+++GO:0005739///mitochondrion	GO:0030145///manganese ion binding+++GO:0004518///nuclease activity+++GO:0003824///catalytic activity+++GO:0008409///5'-3' exonuclease activity+++GO:0046872///metal ion binding+++GO:0004527///exonuclease activity+++GO:0051908///double-stranded DNA 5'-3' exodeoxyribonuclease activity+++GO:0004523///RNA-DNA hybrid ribonuclease activity+++GO:0016787///hydrolase activity+++GO:0045145///single-strande…	GO:0045876///positive regulation of sister chromatid cohesion+++GO:0006309///apoptotic DNA fragmentation+++GO:0043137///DNA replication, removal of RNA primer+++GO:0090502///RNA phosphodiester bond hydrolysis, endonucleolytic+++GO:0006260///DNA replication+++GO:0006974///cellular response to DNA damage stimulus+++GO:0006281///DNA repair+++GO:0007613///memory+++GO:0090305///nucleic acid phosphodie…
14168	K22413	ENSMUSG00000031137	'Fgf13'	mRNA	-3.23376	3.29738e-07	0.12	1.29667	0.1	1.31	0.12	1.5	0.14	1.08		H00606///Early infantile epileptic encephalopathy+++H00063///Spinocerebellar ataxia (SCA)			GO:0030426///growth cone+++GO:0043005///neuron projection+++GO:0030425///dendrite+++GO:0030424///axon+++GO:0042995///cell projection+++GO:0005576///extracellular region+++GO:0005634///nucleus+++GO:0014704///intercalated disc+++GO:0005737///cytoplasm+++GO:0005829///cytosol+++GO:0005874///microtubule+++GO:0005886///plasma membrane+++GO:0030175///filopodium+++GO:0016328///lateral plasma membrane	GO:0008083///growth factor activity+++GO:0030295///protein kinase activator activity+++GO:0048487///beta-tubulin binding+++GO:0017080///sodium channel regulator activity+++GO:0044325///ion channel binding+++GO:0008017///microtubule binding	GO:0010469///regulation of signaling receptor activity+++GO:0048671///negative regulation of collateral sprouting+++GO:0007612///learning+++GO:0072659///protein localization to plasma membrane+++GO:0006814///sodium ion transport+++GO:0045200///establishment of neuroblast polarity+++GO:0046785///microtubule polymerization+++GO:0098909///regulation of cardiac muscle cell action potential involved i…
14208	K17499	ENSMUSG00000029147	'Ppm1g'	mRNA	-0.457031	0.019182	42.4033	65.9667	48.89	65.25	42.52	69.89	35.8	62.76					GO:0016020///membrane+++GO:0005634///nucleus+++GO:0005654///nucleoplasm	GO:0003824///catalytic activity+++GO:0046872///metal ion binding+++GO:0004722///protein serine/threonine phosphatase activity+++GO:0043169///cation binding+++GO:0016787///hydrolase activity+++GO:0004721///phosphoprotein phosphatase activity+++GO:0005515///protein binding	GO:0007049///cell cycle+++GO:0006470///protein dephosphorylation+++GO:0007050///cell cycle arrest+++GO:0035970///peptidyl-threonine dephosphorylation
14211	K06674	ENSMUSG00000028312	'Smc2'	mRNA	-0.577158	0.0471453	7.92333	13.4067	10.16	14.79	7.33	13.89	6.28	11.54	04111///Cell cycle - yeast				GO:0005737///cytoplasm+++GO:0000796///condensin complex+++GO:0005694///chromosome+++GO:0000228///nuclear chromosome+++GO:0005634///nucleus+++GO:0005730///nucleolus+++GO:0000793///condensed chromosome	GO:0000166///nucleotide binding+++GO:0003697///single-stranded DNA binding+++GO:0046982///protein heterodimerization activity+++GO:0005524///ATP binding+++GO:0005515///protein binding	GO:0007076///mitotic chromosome condensation+++GO:0000012///single strand break repair+++GO:0045132///meiotic chromosome segregation+++GO:0010032///meiotic chromosome condensation+++GO:0007049///cell cycle+++GO:0051301///cell division+++GO:0030261///chromosome condensation+++GO:0051276///chromosome organization+++GO:0051383///kinetochore organization
14218		ENSMUSG00000053617	'Sh3pxd2a'	mRNA	0.567717	0.0495287	30.74	22.8367	34.82	29.1	27.17	18.58	30.23	20.83					GO:0042995///cell projection+++GO:0002102///podosome+++GO:0030054///cell junction+++GO:0005737///cytoplasm	GO:0002020///protease binding+++GO:0070273///phosphatidylinositol-4-phosphate binding+++GO:0005546///phosphatidylinositol-4,5-bisphosphate binding+++GO:0005515///protein binding+++GO:0043325///phosphatidylinositol-3,4-bisphosphate binding+++GO:0032266///phosphatidylinositol-3-phosphate binding+++GO:0010314///phosphatidylinositol-5-phosphate binding+++GO:0035091///phosphatidylinositol binding+++GO…	GO:0072675///osteoclast fusion+++GO:0006801///superoxide metabolic process+++GO:0043085///positive regulation of catalytic activity+++GO:0072593///reactive oxygen species metabolic process
14225	K09568	ENSMUSG00000032966	'Fkbp1a'	mRNA	0.454557	1.64015e-05	550.14	455.99	539.56	463.58	557.53	451.4	553.33	452.99					GO:0030018///Z disc+++GO:0043231///intracellular membrane-bounded organelle+++GO:0033017///sarcoplasmic reticulum membrane+++GO:0045202///synapse+++GO:0016020///membrane+++GO:0016529///sarcoplasmic reticulum+++GO:0005829///cytosol+++GO:0098562///cytoplasmic side of membrane+++GO:0031312///extrinsic component of organelle membrane+++GO:1990425///ryanodine receptor complex+++GO:0043679///axon termi…	GO:0046332///SMAD binding+++GO:0048185///activin binding+++GO:0016853///isomerase activity+++GO:0005515///protein binding+++GO:0019899///enzyme binding+++GO:0042803///protein homodimerization activity+++GO:0044325///ion channel binding+++GO:0034713///type I transforming growth factor beta receptor binding+++GO:0008144///drug binding+++GO:0005160///transforming growth factor beta receptor binding+…	GO:0032092///positive regulation of protein binding+++GO:0032925///regulation of activin receptor signaling pathway+++GO:0032880///regulation of protein localization+++GO:1990000///amyloid fibril formation+++GO:0060314///regulation of ryanodine-sensitive calcium-release channel activity+++GO:0007183///SMAD protein complex assembly+++GO:1902991///regulation of amyloid precursor protein catabolic p…
14228	K09571	ENSMUSG00000030357	'Fkbp4'	mRNA	0.346369	0.0416501	45.88	40.94	49.63	43.42	46.91	41.3	41.1	38.1	04915///Estrogen signaling pathway	H01646///Major depressive disorder (MDD)			GO:0005874///microtubule+++GO:0005739///mitochondrion+++GO:0043025///neuronal cell body+++GO:0048471///perinuclear region of cytoplasm+++GO:0005654///nucleoplasm+++GO:0005856///cytoskeleton+++GO:0005829///cytosol+++GO:0043005///neuron projection+++GO:0032991///protein-containing complex+++GO:0044295///axonal growth cone+++GO:0005737///cytoplasm+++GO:0005634///nucleus	GO:0005524///ATP binding+++GO:0035259///glucocorticoid receptor binding+++GO:0031072///heat shock protein binding+++GO:0005528///FK506 binding+++GO:0005515///protein binding+++GO:0051219///phosphoprotein binding+++GO:0005525///GTP binding+++GO:0032767///copper-dependent protein binding+++GO:0048156///tau protein binding+++GO:0016853///isomerase activity+++GO:0003755///peptidyl-prolyl cis-trans is…	GO:0006825///copper ion transport+++GO:0030521///androgen receptor signaling pathway+++GO:0031503///protein-containing complex localization+++GO:0046661///male sex differentiation+++GO:0007566///embryo implantation+++GO:0006463///steroid hormone receptor complex assembly+++GO:0000413///protein peptidyl-prolyl isomerization+++GO:0030850///prostate gland development+++GO:0031115///negative regulati…
14230	K09575	ENSMUSG00000001555	'Fkbp10'	mRNA	0.651547	0.00697381	363.08	262.817	308.11	218.08	395.26	287.24	385.87	283.13		H00506///Osteogenesis imperfecta+++H00514///Bruck syndrome			GO:0005829///cytosol+++GO:0005694///chromosome+++GO:0005634///nucleus+++GO:0016020///membrane+++GO:0005737///cytoplasm+++GO:0005788///endoplasmic reticulum lumen+++GO:0005654///nucleoplasm+++GO:0000795///synaptonemal complex+++GO:0005783///endoplasmic reticulum	GO:0046872///metal ion binding+++GO:0005515///protein binding+++GO:0016853///isomerase activity+++GO:0042802///identical protein binding+++GO:0005509///calcium ion binding+++GO:0005528///FK506 binding+++GO:0051879///Hsp90 protein binding+++GO:0003755///peptidyl-prolyl cis-trans isomerase activity	GO:0030154///cell differentiation+++GO:0000413///protein peptidyl-prolyl isomerization+++GO:0031047///gene silencing by RNA+++GO:0043046///DNA methylation involved in gamete generation+++GO:0051321///meiotic cell cycle+++GO:0034587///piRNA metabolic process+++GO:0018208///peptidyl-proline modification+++GO:0045070///positive regulation of viral genome replication+++GO:0007283///spermatogenesis+++…
14232	K09574	ENSMUSG00000019428	'Fkbp8'	mRNA	0.554211	0.00443673	165.54	128.103	142.86	124.33	181.25	124.98	172.51	135					GO:0005740///mitochondrial envelope+++GO:0016021///integral component of membrane+++GO:0016020///membrane+++GO:0005739///mitochondrion+++GO:0031966///mitochondrial membrane+++GO:0005783///endoplasmic reticulum+++GO:0030176///integral component of endoplasmic reticulum membrane+++GO:0005829///cytosol+++GO:0032991///protein-containing complex	GO:0042802///identical protein binding+++GO:0097718///disordered domain specific binding+++GO:0016853///isomerase activity+++GO:0003755///peptidyl-prolyl cis-trans isomerase activity	GO:0000413///protein peptidyl-prolyl isomerization+++GO:0030513///positive regulation of BMP signaling pathway+++GO:0021915///neural tube development+++GO:0009953///dorsal/ventral pattern formation+++GO:0021904///dorsal/ventral neural tube patterning+++GO:0043066///negative regulation of apoptotic process+++GO:0001708///cell fate specification+++GO:0010468///regulation of gene expression+++GO:003…
14248		ENSMUSG00000002812	'Flii'	mRNA	0.450093	0.0374733	67.7567	56.2333	76.67	65.48	67.07	52.4	59.53	50.82					GO:0005829///cytosol+++GO:0005634///nucleus+++GO:0005925///focal adhesion+++GO:0005903///brush border+++GO:0030054///cell junction+++GO:0005654///nucleoplasm+++GO:0005856///cytoskeleton+++GO:0005815///microtubule organizing center+++GO:0005737///cytoplasm	GO:0005515///protein binding+++GO:0003779///actin binding+++GO:0051015///actin filament binding	GO:0051014///actin filament severing+++GO:0030036///actin cytoskeleton organization+++GO:0007275///multicellular organism development
14265	K15516	ENSMUSG00000000838	'Fmr1'	mRNA	-0.359688	0.0429389	10.49	15.46	10.25	14.14	10.49	16.69	10.73	15.55	03013///RNA transport	H00465///Fragile X syndrome (FXS)+++H00627///Premature ovarian failure+++H01731///Fragile X tremor/ataxia syndrome (FXTAS)			GO:0005737///cytoplasm+++GO:0005634///nucleus+++GO:0044297///cell body+++GO:0010369///chromocenter+++GO:0032797///SMN complex+++GO:0097444///spine apparatus+++GO:1990812///growth cone filopodium+++GO:0005874///microtubule+++GO:0005844///polysome+++GO:0042995///cell projection+++GO:0005791///rough endoplasmic reticulum+++GO:0048471///perinuclear region of cytoplasm+++GO:0014069///postsynaptic dens…	GO:0003682///chromatin binding+++GO:0042802///identical protein binding+++GO:0043022///ribosome binding+++GO:0048027///mRNA 5'-UTR binding+++GO:0035613///RNA stem-loop binding+++GO:0000340///RNA 7-methylguanosine cap binding+++GO:0002151///G-quadruplex RNA binding+++GO:0044325///ion channel binding+++GO:0003730///mRNA 3'-UTR binding+++GO:0031369///translation initiation factor binding+++GO:003519…	GO:0060996///dendritic spine development+++GO:0043488///regulation of mRNA stability+++GO:0001934///positive regulation of protein phosphorylation+++GO:0043524///negative regulation of neuron apoptotic process+++GO:0008380///RNA splicing+++GO:0045727///positive regulation of translation+++GO:0010629///negative regulation of gene expression+++GO:0098908///regulation of neuronal action potential+++…
14268	K05717	ENSMUSG00000026193	'Fn1'	mRNA	0.642933	0.00128563	785.653	573.517	663.86	610.4	889.6	554.09	803.5	556.06	04151///PI3K-Akt signaling pathway+++04512///ECM-receptor interaction+++04810///Regulation of actin cytoskeleton+++04510///Focal adhesion	H01260///Glomerulopathy with fibronectin deposits (GFND)			GO:0016324///apical plasma membrane+++GO:0005793///endoplasmic reticulum-Golgi intermediate compartment+++GO:0070062///extracellular exosome+++GO:0005615///extracellular space+++GO:0005577///fibrinogen complex+++GO:0005604///basement membrane+++GO:0062023///collagen-containing extracellular matrix+++GO:0031012///extracellular matrix+++GO:0005576///extracellular region	GO:0005178///integrin binding+++GO:0045340///mercury ion binding+++GO:0002020///protease binding+++GO:0097718///disordered domain specific binding+++GO:0008201///heparin binding+++GO:0005201///extracellular matrix structural constituent+++GO:0042802///identical protein binding+++GO:0005515///protein binding+++GO:0043394///proteoglycan binding+++GO:0008022///protein C-terminus binding+++GO:0005102…	GO:2001202///negative regulation of transforming growth factor-beta secretion+++GO:0045773///positive regulation of axon extension+++GO:0035987///endodermal cell differentiation+++GO:0007160///cell-matrix adhesion+++GO:1904237///positive regulation of substrate-dependent cell migration, cell attachment to substrate+++GO:0050921///positive regulation of chemotaxis+++GO:0030335///positive regulatio…
14282	K09029	ENSMUSG00000003545	'Fosb'	mRNA	1.04764	0.00060954	6.04333	3.33667	4.71	2.83	7.21	3.39	6.21	3.79	04380///Osteoclast differentiation+++04657///IL-17 signaling pathway				GO:0005634///nucleus+++GO:0005654///nucleoplasm+++GO:0043231///intracellular membrane-bounded organelle	GO:0000978///RNA polymerase II proximal promoter sequence-specific DNA binding+++GO:0003700///DNA-binding transcription factor activity+++GO:0003690///double-stranded DNA binding+++GO:0043565///sequence-specific DNA binding+++GO:0003677///DNA binding+++GO:0001228///DNA-binding transcription activator activity, RNA polymerase II-specific	GO:0043278///response to morphine+++GO:0071277///cellular response to calcium ion+++GO:0045944///positive regulation of transcription by RNA polymerase II+++GO:0051412///response to corticosterone+++GO:0006357///regulation of transcription by RNA polymerase II+++GO:0032570///response to progesterone+++GO:0006366///transcription by RNA polymerase II+++GO:0009612///response to mechanical stimulus++…
14287	K01930	ENSMUSG00000009566	'Fpgs'	mRNA	0.662294	6.31784e-05	31.2367	22.4233	29.14	20.91	32.68	24.22	31.89	22.14	01100///Metabolic pathways+++00790///Folate biosynthesis			R00942///Tetrahydrofolate:L-glutamate gamma-ligase (ADP-forming) ATP + Tetrahydrofolate + L-Glutamate <=> ADP + Orthophosphate + THF-L-glutamate+++R02237///7,8-dihydropteroate:L-glutamate ligase (ADP-forming) ATP + Dihydropteroate + L-Glutamate <=> ADP + Orthophosphate + Dihydrofolate+++R04241///tetrahydropteroyl-gamma-polyglutamate:L-glutamate gamma-ligase (ADP-forming) ATP + THF-polyglutamate(n…	GO:0016020///membrane+++GO:0005737///cytoplasm+++GO:0005759///mitochondrial matrix+++GO:0005739///mitochondrion+++GO:0005829///cytosol+++GO:0005743///mitochondrial inner membrane	GO:0046872///metal ion binding+++GO:0005524///ATP binding+++GO:0004326///tetrahydrofolylpolyglutamate synthase activity+++GO:0000166///nucleotide binding+++GO:0016874///ligase activity	GO:0006760///folic acid-containing compound metabolic process+++GO:0009058///biosynthetic process+++GO:0008283///cell proliferation+++GO:0006536///glutamate metabolic process+++GO:0009396///folic acid-containing compound biosynthetic process+++GO:0046901///tetrahydrofolylpolyglutamate biosynthetic process+++GO:0006730///one-carbon metabolic process
14297	K19054	ENSMUSG00000059363	'Fxn'	mRNA	-0.523114	0.0403337	11.6533	18.9967	11.02	16.69	11.24	20.37	12.7	19.93	00860///Porphyrin and chlorophyll metabolism	H00067///Friedreich ataxia		R00078///Fe(II):oxygen oxidoreductase; Fe2+:oxygen Oxygen + 4 Fe2+ + 4 H+ <=> 4 Fe3+ + 2 H2O	GO:0005737///cytoplasm+++GO:0005829///cytosol+++GO:0005739///mitochondrion+++GO:1990221///L-cysteine desulfurase complex	GO:0051537///2 iron, 2 sulfur cluster binding+++GO:0046872///metal ion binding+++GO:0008199///ferric iron binding+++GO:0019899///enzyme binding+++GO:0004322///ferroxidase activity+++GO:0008198///ferrous iron binding+++GO:0034986///iron chaperone activity+++GO:0016491///oxidoreductase activity	GO:0070301///cellular response to hydrogen peroxide+++GO:0030307///positive regulation of cell growth+++GO:0016226///iron-sulfur cluster assembly+++GO:0043085///positive regulation of catalytic activity+++GO:0007628///adult walking behavior+++GO:0040015///negative regulation of multicellular organism growth+++GO:1904231///positive regulation of succinate dehydrogenase activity+++GO:0016540///prot…
14300	K13122	ENSMUSG00000031590	'Frg1'	mRNA	-0.543126	0.00804186	16.8933	28.0133	17.44	26.03	16.42	26.67	16.82	31.34		H00591///Facioscapulohumeral muscular dystrophy (FSHD)			GO:0005730///nucleolus+++GO:0030018///Z disc+++GO:0055120///striated muscle dense body+++GO:0005634///nucleus+++GO:0015030///Cajal body+++GO:0005737///cytoplasm+++GO:0071013///catalytic step 2 spliceosome+++GO:0005681///spliceosomal complex	GO:0051015///actin filament binding+++GO:0003723///RNA binding+++GO:0003779///actin binding	GO:0008380///RNA splicing+++GO:0006364///rRNA processing+++GO:0007517///muscle organ development+++GO:0006397///mRNA processing+++GO:0042254///ribosome biogenesis
14319	K00522	ENSMUSG00000024661	'Fth1'	mRNA	0.470927	0.000441153	1677.72	1376.81	1566.41	1383.7	1758.04	1370.93	1708.7	1375.79	04217///Necroptosis+++04978///Mineral absorption+++04216///Ferroptosis	H00211///Hemochromatosis (HFE)			GO:0005576///extracellular region+++GO:0071682///endocytic vesicle lumen+++GO:0044754///autolysosome+++GO:0005737///cytoplasm+++GO:0005739///mitochondrion	GO:0008199///ferric iron binding+++GO:0046872///metal ion binding+++GO:0008198///ferrous iron binding+++GO:0042802///identical protein binding+++GO:0005506///iron ion binding+++GO:0016491///oxidoreductase activity+++GO:0004322///ferroxidase activity	GO:0060547///negative regulation of necrotic cell death+++GO:0048147///negative regulation of fibroblast proliferation+++GO:0006955///immune response+++GO:0055114///oxidation-reduction process+++GO:0008285///negative regulation of cell proliferation+++GO:0006826///iron ion transport+++GO:0006880///intracellular sequestering of iron ion+++GO:0006879///cellular iron ion homeostasis
14325	K13625	ENSMUSG00000050708	'Ftl1'	mRNA	0.360063	0.0200492	5121.76	4535.66	5095.37	4982.1	5047.55	4154.23	5222.37	4470.66	04978///Mineral absorption+++04216///Ferroptosis+++04217///Necroptosis	H01202///Cataract+++H01779///Neuroferritinopathy+++H00833///Neurodegeneration with brain iron accumulation (NBIA)			GO:0005576///extracellular region+++GO:0071682///endocytic vesicle lumen+++GO:0005737///cytoplasm+++GO:0044754///autolysosome+++GO:0008043///intracellular ferritin complex+++GO:0005623///cell	GO:0046872///metal ion binding+++GO:0008198///ferrous iron binding+++GO:0005515///protein binding+++GO:0004322///ferroxidase activity+++GO:0005506///iron ion binding+++GO:0008199///ferric iron binding+++GO:0042802///identical protein binding	GO:0006826///iron ion transport+++GO:0055114///oxidation-reduction process+++GO:0006879///cellular iron ion homeostasis+++GO:0006880///intracellular sequestering of iron ion
14359	K15516	ENSMUSG00000027680	'Fxr1'	mRNA	-0.390821	0.0171082	24.4567	36.5167	27.46	36.13	22.22	37.59	23.69	35.83	03013///RNA transport	H00627///Premature ovarian failure+++H00465///Fragile X syndrome (FXS)+++H01731///Fragile X tremor/ataxia syndrome (FXTAS)			GO:0043034///costamere+++GO:0048471///perinuclear region of cytoplasm+++GO:0005829///cytosol+++GO:0035770///ribonucleoprotein granule+++GO:0030424///axon+++GO:0036464///cytoplasmic ribonucleoprotein granule+++GO:0030425///dendrite+++GO:0005737///cytoplasm+++GO:0098978///glutamatergic synapse+++GO:0043025///neuronal cell body+++GO:0098794///postsynapse+++GO:0043197///dendritic spine+++GO:0005634//…	GO:0003729///mRNA binding+++GO:0005515///protein binding+++GO:0042803///protein homodimerization activity+++GO:0002151///G-quadruplex RNA binding+++GO:0045182///translation regulator activity+++GO:0033592///RNA strand annealing activity+++GO:0003676///nucleic acid binding+++GO:0003730///mRNA 3'-UTR binding+++GO:0046982///protein heterodimerization activity+++GO:0003723///RNA binding	GO:0007517///muscle organ development+++GO:0007275///multicellular organism development+++GO:0006417///regulation of translation+++GO:0045727///positive regulation of translation+++GO:2000637///positive regulation of gene silencing by miRNA+++GO:0043488///regulation of mRNA stability+++GO:0017148///negative regulation of translation+++GO:0030154///cell differentiation
14376	K05546	ENSMUSG00000071650	'Ganab'	mRNA	0.337419	0.0292022	44.05	39.57	42.08	39.26	47.22	41.35	42.85	38.1	01100///Metabolic pathways+++04141///Protein processing in endoplasmic reticulum+++00510///N-Glycan biosynthesis	H01728///Potter syndrome	M00074///N-glycan biosynthesis, high-mannose type+++M00073///N-glycan precursor trimming	R05980///Glc2Man9GlcNAc2-[protein] 3-alpha-glucohydrolase (configuration-inverting) H2O + G00171 <=> D-Glucose + G00010+++R05981///GlcMan9GlcNAc2-[protein] 3-alpha-glucohydrolase (configuration-inverting) H2O + G00010 <=> D-Glucose + G00011	GO:0017177///glucosidase II complex+++GO:0043231///intracellular membrane-bounded organelle+++GO:0042470///melanosome+++GO:0005794///Golgi apparatus+++GO:0005783///endoplasmic reticulum	GO:0003824///catalytic activity+++GO:0016798///hydrolase activity, acting on glycosyl bonds+++GO:0005515///protein binding+++GO:0016787///hydrolase activity+++GO:0015926///glucosidase activity+++GO:0030246///carbohydrate binding+++GO:0033919///glucan 1,3-alpha-glucosidase activity+++GO:0004553///hydrolase activity, hydrolyzing O-glycosyl compounds	GO:0005975///carbohydrate metabolic process+++GO:0008152///metabolic process+++GO:0006491///N-glycan processing
14387	K12316	ENSMUSG00000025579	'Gaa'	mRNA	0.703417	0.0347059	131.693	91.9367	99.76	78.07	134.29	84.66	161.03	113.08	00500///Starch and sucrose metabolism+++01100///Metabolic pathways+++04142///Lysosome+++00052///Galactose metabolism	H00069///Glycogen storage diseases (GSD)+++H01762///Muscle glycogen storage disease+++H01940///Glycogen storage disease type II		R00028///maltose glucohydrolase Maltose + H2O <=> 2 D-Glucose+++R00801///sucrose glucohydrolase Sucrose + H2O <=> D-Fructose + D-Glucose+++R00802///sucrose alpha-glucohydrolase Sucrose + H2O <=> beta-D-Fructose + alpha-D-Glucose	GO:0016020///membrane+++GO:0005764///lysosome+++GO:0016021///integral component of membrane+++GO:0005765///lysosomal membrane	GO:0004553///hydrolase activity, hydrolyzing O-glycosyl compounds+++GO:0016798///hydrolase activity, acting on glycosyl bonds+++GO:0004558///alpha-1,4-glucosidase activity+++GO:0090599///alpha-glucosidase activity+++GO:0030246///carbohydrate binding+++GO:0016787///hydrolase activity+++GO:0003824///catalytic activity+++GO:0032450///maltose alpha-glucosidase activity	GO:0007626///locomotory behavior+++GO:0050884///neuromuscular process controlling posture+++GO:0006941///striated muscle contraction+++GO:0005975///carbohydrate metabolic process+++GO:0005977///glycogen metabolic process+++GO:0005980///glycogen catabolic process+++GO:0043181///vacuolar sequestering+++GO:0050885///neuromuscular process controlling balance+++GO:0002026///regulation of the force of …
14389	K08091	ENSMUSG00000004508	'Gab2'	mRNA	-0.79402	0.000103349	8.80333	17.3333	8.37	14.36	9.04	19.46	9	18.18	04664///Fc epsilon RI signaling pathway+++04380///Osteoclast differentiation+++04014///Ras signaling pathway+++04666///Fc gamma R-mediated phagocytosis+++04072///Phospholipase D signaling pathway+++04071///Sphingolipid signaling pathway				GO:0032991///protein-containing complex+++GO:0005829///cytosol+++GO:0005886///plasma membrane+++GO:0016020///membrane+++GO:0005737///cytoplasm	GO:0005547///phosphatidylinositol-3,4,5-trisphosphate binding+++GO:0043325///phosphatidylinositol-3,4-bisphosphate binding+++GO:0005515///protein binding+++GO:0005068///transmembrane receptor protein tyrosine kinase adaptor activity+++GO:0019904///protein domain specific binding+++GO:0019903///protein phosphatase binding	GO:0010634///positive regulation of epithelial cell migration+++GO:0007169///transmembrane receptor protein tyrosine kinase signaling pathway+++GO:0007229///integrin-mediated signaling pathway+++GO:0030316///osteoclast differentiation+++GO:0016477///cell migration+++GO:0043306///positive regulation of mast cell degranulation+++GO:0048015///phosphatidylinositol-mediated signaling+++GO:0035556///in…
14391	K09454	ENSMUSG00000027361	'Gabpb1'	mRNA	-0.591797	0.000311585	8.40667	14.3167	9	14.81	8.47	14.46	7.75	13.68					GO:0036464///cytoplasmic ribonucleoprotein granule+++GO:0005654///nucleoplasm+++GO:0005634///nucleus	GO:0044212///transcription regulatory region DNA binding+++GO:0046982///protein heterodimerization activity	GO:0045944///positive regulation of transcription by RNA polymerase II
14394	K05175	ENSMUSG00000010803	'Gabra1'	mRNA	-2.72235	0.000590268	0.116667	0.86	0.04	0.51	0.18	1.32	0.13	0.75	04742///Taste transduction+++04723///Retrograde endocannabinoid signaling+++04727///GABAergic synapse+++04080///Neuroactive ligand-receptor interaction	H01611///Alcohol dependence+++H00808///Idiopathic generalized epilepsies (IGEs)+++H00606///Early infantile epileptic encephalopathy			GO:1902711///GABA-A receptor complex+++GO:0034707///chloride channel complex+++GO:0032590///dendrite membrane+++GO:0098794///postsynapse+++GO:0030054///cell junction+++GO:0016020///membrane+++GO:0045211///postsynaptic membrane+++GO:0045202///synapse+++GO:0031410///cytoplasmic vesicle+++GO:0005886///plasma membrane+++GO:0030659///cytoplasmic vesicle membrane+++GO:0043005///neuron projection+++GO:1…	GO:0005237///inhibitory extracellular ligand-gated ion channel activity+++GO:0004890///GABA-A receptor activity+++GO:0008144///drug binding+++GO:0016917///GABA receptor activity+++GO:1904315///transmitter-gated ion channel activity involved in regulation of postsynaptic membrane potential+++GO:0005515///protein binding+++GO:0008503///benzodiazepine receptor activity+++GO:0004888///transmembrane s…	GO:0060078///regulation of postsynaptic membrane potential+++GO:0050877///nervous system process+++GO:0007165///signal transduction+++GO:0007214///gamma-aminobutyric acid signaling pathway+++GO:1902476///chloride transmembrane transport+++GO:0042391///regulation of membrane potential+++GO:0071420///cellular response to histamine+++GO:0006821///chloride transport+++GO:0034220///ion transmembrane t…
14407	K05186	ENSMUSG00000055026	'Gabrg3'	mRNA	-2.35264	0.00435706	0.0666667	0.193333	0.07	0.24	0.02	0.21	0.11	0.13	04080///Neuroactive ligand-receptor interaction+++04727///GABAergic synapse+++04723///Retrograde endocannabinoid signaling	H00783///Febrile seizures+++H00808///Idiopathic generalized epilepsies (IGEs)			GO:0045211///postsynaptic membrane+++GO:0098794///postsynapse+++GO:0005886///plasma membrane+++GO:0034707///chloride channel complex+++GO:0099699///integral component of synaptic membrane+++GO:0043005///neuron projection+++GO:0045202///synapse+++GO:0016021///integral component of membrane+++GO:0098982///GABA-ergic synapse+++GO:0005887///integral component of plasma membrane+++GO:0030054///cell ju…	GO:0008503///benzodiazepine receptor activity+++GO:0022851///GABA-gated chloride ion channel activity+++GO:0005254///chloride channel activity+++GO:0005237///inhibitory extracellular ligand-gated ion channel activity+++GO:0005230///extracellular ligand-gated ion channel activity+++GO:0004890///GABA-A receptor activity+++GO:0005216///ion channel activity+++GO:1904315///transmitter-gated ion channe…	GO:0006811///ion transport+++GO:0042493///response to drug+++GO:0007214///gamma-aminobutyric acid signaling pathway+++GO:0042391///regulation of membrane potential+++GO:0034220///ion transmembrane transport+++GO:0050877///nervous system process+++GO:0007268///chemical synaptic transmission+++GO:0060078///regulation of postsynaptic membrane potential+++GO:0006821///chloride transport+++GO:1902476/…
14430	K00965	ENSMUSG00000036073	'Galt'	mRNA	0.503437	0.0295745	8.31667	6.88	8.08	7.26	8.23	6.6	8.64	6.78	00520///Amino sugar and nucleotide sugar metabolism+++01100///Metabolic pathways+++04917///Prolactin signaling pathway+++00052///Galactose metabolism	H02008///Galactose-1P uridylyltransferase deficiency+++H00070///Galactosemia	M00362///Nucleotide sugar biosynthesis, prokaryotes+++M00632///Galactose degradation, Leloir pathway, galactose => alpha-D-glucose-1P+++M00554///Nucleotide sugar biosynthesis, galactose => UDP-galactose	R00955///UDP-glucose:alpha-D-galactose-1-phosphate uridylyltransferase UDP-glucose + alpha-D-Galactose 1-phosphate <=> D-Glucose 1-phosphate + UDP-alpha-D-galactose	GO:0005794///Golgi apparatus	GO:0016779///nucleotidyltransferase activity+++GO:0016740///transferase activity+++GO:0008270///zinc ion binding+++GO:0046872///metal ion binding+++GO:0008108///UDP-glucose:hexose-1-phosphate uridylyltransferase activity	GO:0006012///galactose metabolic process+++GO:0061623///glycolytic process from galactose+++GO:0006011///UDP-glucose metabolic process+++GO:0006258///UDP-glucose catabolic process+++GO:0033499///galactose catabolic process via UDP-galactose+++GO:0005975///carbohydrate metabolic process
14431	K00542	ENSMUSG00000020150	'Gamt'	mRNA	0.885492	0.00671441	9.20667	5.7	7.47	5.47	9.9	5.68	10.25	5.95	00260///Glycine, serine and threonine metabolism+++00330///Arginine and proline metabolism+++01100///Metabolic pathways	H00834///Guanidinoacetate methyltransferase (GAMT) deficiency+++H00849///Creatine deficiency syndrome	M00047///Creatine pathway	R01883///S-Adenosyl-L-methionine:guanidinoacetate N-methyltransferase S-Adenosyl-L-methionine + Guanidinoacetate <=> S-Adenosyl-L-homocysteine + Creatine	GO:0005902///microvillus+++GO:0005737///cytoplasm+++GO:0042995///cell projection+++GO:0005829///cytosol+++GO:0005634///nucleus	GO:0008757///S-adenosylmethionine-dependent methyltransferase activity+++GO:0030731///guanidinoacetate N-methyltransferase activity+++GO:0016740///transferase activity+++GO:0008168///methyltransferase activity+++GO:0042803///protein homodimerization activity	GO:0007283///spermatogenesis+++GO:0040014///regulation of multicellular organism growth+++GO:0009887///animal organ morphogenesis+++GO:0006601///creatine biosynthetic process+++GO:0032259///methylation+++GO:0046498///S-adenosylhomocysteine metabolic process+++GO:0046500///S-adenosylmethionine metabolic process
14433	K00134	ENSMUSG00000057666	'Gapdh'	mRNA	0.480976	0.00455803	6104.34	4963.48	6282.44	5175.89	5900.58	4290.72	6129.99	5423.82	01110///Biosynthesis of secondary metabolites+++01200///Carbon metabolism+++04066///HIF-1 signaling pathway+++01130///Biosynthesis of antibiotics+++01100///Metabolic pathways+++01120///Microbial metabolism in diverse environments+++01230///Biosynthesis of amino acids+++00710///Carbon fixation in photosynthetic organisms+++00010///Glycolysis / Gluconeogenesis		M00165///Reductive pentose phosphate cycle (Calvin cycle)+++M00552///D-galactonate degradation, De Ley-Doudoroff pathway, D-galactonate => glycerate-3P+++M00003///Gluconeogenesis, oxaloacetate => fructose-6P+++M00166///Reductive pentose phosphate cycle, ribulose-5P => glyceraldehyde-3P+++M00001///Glycolysis (Embden-Meyerhof pathway), glucose => pyruvate+++M00308///Semi-phosphorylative Entner-Doud…	R01061///D-glyceraldehyde-3-phosphate:NAD+ oxidoreductase (phosphorylating) D-Glyceraldehyde 3-phosphate + Orthophosphate + NAD+ <=> 3-Phospho-D-glyceroyl phosphate + NADH + H+	GO:0097452///GAIT complex+++GO:1990904///ribonucleoprotein complex+++GO:0005634///nucleus+++GO:0005737///cytoplasm+++GO:0031965///nuclear membrane+++GO:0015630///microtubule cytoskeleton+++GO:0098978///glutamatergic synapse+++GO:0005811///lipid droplet+++GO:0099092///postsynaptic density, intracellular component+++GO:0043209///myelin sheath+++GO:0005739///mitochondrion+++GO:0043231///intracellula…	GO:0050661///NADP binding+++GO:0016491///oxidoreductase activity+++GO:0004365///glyceraldehyde-3-phosphate dehydrogenase (NAD+) (phosphorylating) activity+++GO:0051287///NAD binding+++GO:0097718///disordered domain specific binding+++GO:0000166///nucleotide binding+++GO:0016620///oxidoreductase activity, acting on the aldehyde or oxo group of donors, NAD or NADP as acceptor+++GO:0019828///asparti…	GO:0019933///cAMP-mediated signaling+++GO:0031640///killing of cells of other organism+++GO:0007275///multicellular organism development+++GO:0061844///antimicrobial humoral immune response mediated by antimicrobial peptide+++GO:0051289///protein homotetramerization+++GO:0010951///negative regulation of endopeptidase activity+++GO:1905460///negative regulation of vascular associated smooth muscle…
14456	K05464	ENSMUSG00000031451	'Gas6'	mRNA	1.29941	0.0201339	99.6567	46.2	46.76	27.94	131.02	48.78	121.19	61.88					GO:0005737///cytoplasm+++GO:0005615///extracellular space+++GO:0005576///extracellular region	GO:0048018///receptor ligand activity+++GO:0030971///receptor tyrosine kinase binding+++GO:0030296///protein tyrosine kinase activator activity+++GO:0005102///signaling receptor binding+++GO:0005509///calcium ion binding+++GO:0001786///phosphatidylserine binding+++GO:0005245///voltage-gated calcium channel activity+++GO:0043027///cysteine-type endopeptidase inhibitor activity involved in apoptoti…	GO:0048146///positive regulation of fibroblast proliferation+++GO:0001934///positive regulation of protein phosphorylation+++GO:0006909///phagocytosis+++GO:0001961///positive regulation of cytokine-mediated signaling pathway+++GO:1900142///negative regulation of oligodendrocyte apoptotic process+++GO:0070168///negative regulation of biomineral tissue development+++GO:2000669///negative regulation…
14466	K01201	ENSMUSG00000028048	'Gba'	mRNA	0.417126	0.0136297	99.1633	83.9433	93.16	79.41	101.73	88.81	102.6	83.61	04142///Lysosome+++00600///Sphingolipid metabolism+++00511///Other glycan degradation+++01100///Metabolic pathways	H00426///Defects in the degradation of ganglioside+++H00126///Gaucher disease+++H00066///Lewy body dementia (LBD)+++H00810///Progressive myoclonic epilepsy (PME/ EPM)		R01498///D-Glucosyl-N-acylsphingosine glucohydrolase beta-D-Glucosyl-(1<->1)-ceramide + H2O <=> D-Glucose + N-Acylsphingosine	GO:0005764///lysosome+++GO:0016020///membrane+++GO:0005765///lysosomal membrane+++GO:0043202///lysosomal lumen+++GO:0005615///extracellular space	GO:0016798///hydrolase activity, acting on glycosyl bonds+++GO:0016787///hydrolase activity+++GO:0005102///signaling receptor binding+++GO:0004348///glucosylceramidase activity+++GO:0005124///scavenger receptor binding	GO:0033561///regulation of water loss via skin+++GO:0006680///glucosylceramide catabolic process+++GO:0046513///ceramide biosynthetic process+++GO:0035307///positive regulation of protein dephosphorylation+++GO:0051246///regulation of protein metabolic process+++GO:0033574///response to testosterone+++GO:0097066///response to thyroid hormone+++GO:1901805///beta-glucoside catabolic process+++GO:19…
14470	K20359	ENSMUSG00000003380	'Rabac1'	mRNA	0.620083	0.0115975	99.67	73.81	83.3	67.75	110.62	70.18	105.09	83.5					GO:0030054///cell junction+++GO:0045202///synapse+++GO:0008021///synaptic vesicle+++GO:0031410///cytoplasmic vesicle+++GO:0005794///Golgi apparatus+++GO:0005886///plasma membrane+++GO:0016021///integral component of membrane+++GO:0005737///cytoplasm+++GO:0016020///membrane	GO:0042802///identical protein binding+++GO:0008022///protein C-terminus binding+++GO:0005515///protein binding+++GO:0070064///proline-rich region binding
14479	K21343	ENSMUSG00000020124	'Usp15'	mRNA	-0.480609	0.0119319	21.4833	35.4467	24.83	36.61	19.55	37.01	20.07	32.72	04137///Mitophagy - animal				GO:0005737///cytoplasm+++GO:0005829///cytosol+++GO:0005634///nucleus+++GO:0005739///mitochondrion	GO:0008233///peptidase activity+++GO:0016787///hydrolase activity+++GO:0008234///cysteine-type peptidase activity+++GO:0061649///ubiquitin modification-dependent histone binding+++GO:0036459///thiol-dependent ubiquitinyl hydrolase activity+++GO:0004197///cysteine-type endopeptidase activity+++GO:0004843///thiol-dependent ubiquitin-specific protease activity+++GO:0046332///SMAD binding+++GO:004280…	GO:0016579///protein deubiquitination+++GO:0006508///proteolysis+++GO:0035520///monoubiquitinated protein deubiquitination+++GO:0030509///BMP signaling pathway+++GO:0006511///ubiquitin-dependent protein catabolic process+++GO:0060389///pathway-restricted SMAD protein phosphorylation+++GO:0007179///transforming growth factor beta receptor signaling pathway+++GO:0035616///histone H2B conserved C-te…
14533	K20185	ENSMUSG00000090247	'Bloc1s1'	mRNA	0.42675	0.0224407	58.3233	49.3233	55.73	49.08	58.92	47.72	60.32	51.17					GO:0031083///BLOC-1 complex+++GO:0005765///lysosomal membrane+++GO:0005759///mitochondrial matrix+++GO:1904115///axon cytoplasm+++GO:0005764///lysosome+++GO:0005739///mitochondrion+++GO:0005737///cytoplasm+++GO:0005758///mitochondrial intermembrane space+++GO:0005769///early endosome+++GO:0005829///cytosol+++GO:0016020///membrane+++GO:0099078///BORC complex	GO:0005515///protein binding	GO:0031175///neuron projection development+++GO:0018394///peptidyl-lysine acetylation+++GO:0009060///aerobic respiration+++GO:0016197///endosomal transport+++GO:0032418///lysosome localization+++GO:0008089///anterograde axonal transport+++GO:0048490///anterograde synaptic vesicle transport
14536	K08561	ENSMUSG00000063972	'Nr6a1'	mRNA	-1.29374	0.000451526	0.343333	0.986667	0.37	0.9	0.31	1.16	0.35	0.9					GO:0005634///nucleus+++GO:0005667///transcription factor complex	GO:0003677///DNA binding+++GO:0008270///zinc ion binding+++GO:0003707///steroid hormone receptor activity+++GO:0000978///RNA polymerase II proximal promoter sequence-specific DNA binding+++GO:0005515///protein binding+++GO:0003700///DNA-binding transcription factor activity+++GO:0046872///metal ion binding+++GO:0004879///nuclear receptor activity+++GO:0043565///sequence-specific DNA binding+++GO:…	GO:0007283///spermatogenesis+++GO:0007275///multicellular organism development+++GO:0045944///positive regulation of transcription by RNA polymerase II+++GO:0030522///intracellular receptor signaling pathway+++GO:0043401///steroid hormone mediated signaling pathway+++GO:0030154///cell differentiation+++GO:0006355///regulation of transcription, DNA-templated+++GO:0000122///negative regulation of t…
14547		ENSMUSG00000027865	'Gdap2'	mRNA	-0.528428	0.0348294	5.91667	9.61667	5.56	8.57	6.14	11.23	6.05	9.05						GO:0003674///molecular_function	GO:0032526///response to retinoic acid
14561	K22679	ENSMUSG00000025352	'Gdf11'	mRNA	1.01256	0.0387488	6.38	3.58667	6.97	5.47	6.28	2.15	5.89	3.14	04060///Cytokine-cytokine receptor interaction				GO:0032991///protein-containing complex+++GO:0005615///extracellular space+++GO:0043231///intracellular membrane-bounded organelle+++GO:0005654///nucleoplasm+++GO:0005576///extracellular region	GO:0008083///growth factor activity+++GO:0005125///cytokine activity+++GO:0005160///transforming growth factor beta receptor binding+++GO:0005515///protein binding	GO:0031016///pancreas development+++GO:0010862///positive regulation of pathway-restricted SMAD protein phosphorylation+++GO:0021512///spinal cord anterior/posterior patterning+++GO:0045596///negative regulation of cell differentiation+++GO:0048469///cell maturation+++GO:0048593///camera-type eye morphogenesis+++GO:0042981///regulation of apoptotic process+++GO:0008285///negative regulation of ce…
14570	K12462	ENSMUSG00000073433	'Arhgdig'	mRNA	0.593479	0.025975	17.3667	13.1	15.32	14.14	16.71	12.58	20.07	12.58	04962///Vasopressin-regulated water reabsorption+++04722///Neurotrophin signaling pathway	H01657///Nephrotic syndrome			GO:0005886///plasma membrane+++GO:0005737///cytoplasm+++GO:0016020///membrane+++GO:0005829///cytosol	GO:0005092///GDP-dissociation inhibitor activity+++GO:0005096///GTPase activator activity+++GO:0048365///Rac GTPase binding+++GO:0030695///GTPase regulator activity+++GO:0005094///Rho GDP-dissociation inhibitor activity+++GO:0005515///protein binding	GO:0043547///positive regulation of GTPase activity+++GO:0007266///Rho protein signal transduction+++GO:0050790///regulation of catalytic activity+++GO:0032880///regulation of protein localization+++GO:0001835///blastocyst hatching
14579	K07846	ENSMUSG00000028214	'Gem'	mRNA	-1.63205	0.000227702	1.32667	4.63667	2.06	4.05	0.86	5.22	1.06	4.64					GO:0051233///spindle midzone+++GO:0009898///cytoplasmic side of plasma membrane+++GO:0072686///mitotic spindle+++GO:0030496///midbody+++GO:0005634///nucleus	GO:0019003///GDP binding+++GO:0005525///GTP binding+++GO:0003924///GTPase activity+++GO:0000287///magnesium ion binding	GO:0007165///signal transduction+++GO:0000278///mitotic cell cycle+++GO:0051276///chromosome organization+++GO:1901842///negative regulation of high voltage-gated calcium channel activity+++GO:0051310///metaphase plate congression
14605		ENSMUSG00000031431	'Tsc22d3'	mRNA	-0.590553	0.000734599	14.2533	24.2467	16.44	25.29	13.37	24.31	12.95	23.14					GO:0005634///nucleus+++GO:0005737///cytoplasm	GO:0003700///DNA-binding transcription factor activity+++GO:0005515///protein binding+++GO:0043426///MRF binding	GO:0070236///negative regulation of activation-induced cell death of T cells+++GO:0048642///negative regulation of skeletal muscle tissue development+++GO:0000122///negative regulation of transcription by RNA polymerase II+++GO:0006355///regulation of transcription, DNA-templated+++GO:0006970///response to osmotic stress
14615	K07616	ENSMUSG00000034520	'Gjc1'	mRNA	-0.892982	0.0274275	5.53667	11.8	8.2	12.66	3.92	12.16	4.49	10.58					GO:0005922///connexin complex+++GO:0005921///gap junction+++GO:0016021///integral component of membrane	GO:0005216///ion channel activity+++GO:0005243///gap junction channel activity+++GO:0086077///gap junction channel activity involved in AV node cell-bundle of His cell electrical coupling	GO:0007268///chemical synaptic transmission+++GO:0001570///vasculogenesis+++GO:0016264///gap junction assembly+++GO:0007601///visual perception+++GO:0007267///cell-cell signaling+++GO:0048468///cell development+++GO:0048738///cardiac muscle tissue development
14645	K01915	ENSMUSG00000026473	'Glul'	mRNA	-0.351029	0.0329101	29.4267	42.5433	32.34	43.07	29.94	42.06	26	42.5	01230///Biosynthesis of amino acids+++00250///Alanine, aspartate and glutamate metabolism+++04217///Necroptosis+++01120///Microbial metabolism in diverse environments+++02020///Two-component system+++04727///GABAergic synapse+++01100///Metabolic pathways+++00910///Nitrogen metabolism+++00630///Glyoxylate and dicarboxylate metabolism+++00220///Arginine biosynthesis+++04724///Glutamatergic synapse	H00923///Congenital systemic glutamine deficiency (CSGD)+++H01400///Secondary hyperammonemia		R00253///L-Glutamate:ammonia ligase (ADP-forming) ATP + L-Glutamate + Ammonia <=> ADP + Orthophosphate + L-Glutamine	GO:0043679///axon terminus+++GO:0043209///myelin sheath+++GO:0005886///plasma membrane+++GO:0043231///intracellular membrane-bounded organelle+++GO:0032991///protein-containing complex+++GO:0044297///cell body+++GO:0016020///membrane+++GO:0005737///cytoplasm+++GO:0005829///cytosol+++GO:0042995///cell projection+++GO:0043005///neuron projection+++GO:0005739///mitochondrion+++GO:0097386///glial cel…	GO:0016874///ligase activity+++GO:0000166///nucleotide binding+++GO:0003824///catalytic activity+++GO:0004356///glutamate-ammonia ligase activity+++GO:0005515///protein binding+++GO:0046872///metal ion binding+++GO:0005524///ATP binding+++GO:0030145///manganese ion binding+++GO:0000287///magnesium ion binding+++GO:0016740///transferase activity+++GO:0042802///identical protein binding+++GO:001970…	GO:0006536///glutamate metabolic process+++GO:0051968///positive regulation of synaptic transmission, glutamatergic+++GO:0050679///positive regulation of epithelial cell proliferation+++GO:0009267///cellular response to starvation+++GO:0018345///protein palmitoylation+++GO:0006807///nitrogen compound metabolic process+++GO:0051260///protein homooligomerization+++GO:0008283///cell proliferation+++…
14651	K01069	ENSMUSG00000024158	'Hagh'	mRNA	0.833522	0.0048146	12.1033	7.73	10.08	6.61	13.49	8.69	12.74	7.89	00620///Pyruvate metabolism			R01736///(R)-S-Lactoylglutathione hydrolase (R)-S-Lactoylglutathione + H2O <=> Glutathione + (R)-Lactate	GO:0005737///cytoplasm+++GO:0005739///mitochondrion+++GO:0005759///mitochondrial matrix	GO:0046872///metal ion binding+++GO:0016787///hydrolase activity+++GO:0004416///hydroxyacylglutathione hydrolase activity	GO:0005975///carbohydrate metabolic process+++GO:0006750///glutathione biosynthetic process+++GO:0006749///glutathione metabolic process+++GO:0019243///methylglyoxal catabolic process to D-lactate via S-lactoyl-glutathione
14660	K01425	ENSMUSG00000026103	'Gls'	mRNA	-2.25141	7.66039e-13	2.37	12.78	2.63	17.52	1.82	10.45	2.66	10.37	04964///Proximal tubule bicarbonate reclamation+++00220///Arginine biosynthesis+++00250///Alanine, aspartate and glutamate metabolism+++04724///Glutamatergic synapse+++00471///D-Glutamine and D-glutamate metabolism+++04727///GABAergic synapse+++01100///Metabolic pathways			R00256///L-glutamine amidohydrolase L-Glutamine + H2O <=> L-Glutamate + Ammonia+++R01579///D-Glutamine amidohydrolase D-Glutamine + H2O <=> D-Glutamate + Ammonia	GO:0005739///mitochondrion+++GO:0005737///cytoplasm+++GO:0005829///cytosol	GO:0005515///protein binding+++GO:0042802///identical protein binding+++GO:0016787///hydrolase activity+++GO:0004359///glutaminase activity	GO:0006543///glutamine catabolic process+++GO:0007268///chemical synaptic transmission+++GO:0002087///regulation of respiratory gaseous exchange by neurological system process+++GO:0006541///glutamine metabolic process+++GO:0006537///glutamate biosynthetic process+++GO:0051289///protein homotetramerization+++GO:0001967///suckling behavior
14667	K12383	ENSMUSG00000000594	'Gm2a'	mRNA	0.74109	0.0310323	38.2033	26.0033	28.12	20.41	44.45	26.49	42.04	31.11	04142///Lysosome	H00124///GM2 gangliosidoses+++H00426///Defects in the degradation of ganglioside			GO:0005739///mitochondrion+++GO:0016323///basolateral plasma membrane+++GO:0016324///apical plasma membrane+++GO:0005764///lysosome+++GO:0009898///cytoplasmic side of plasma membrane+++GO:0005737///cytoplasm	GO:0005319///lipid transporter activity+++GO:0032428///beta-N-acetylgalactosaminidase activity+++GO:0016004///phospholipase activator activity+++GO:0008047///enzyme activator activity+++GO:0016787///hydrolase activity+++GO:0004563///beta-N-acetylhexosaminidase activity	GO:0019915///lipid storage+++GO:0006689///ganglioside catabolic process+++GO:0050885///neuromuscular process controlling balance+++GO:0006869///lipid transport+++GO:0006665///sphingolipid metabolic process+++GO:0006629///lipid metabolic process+++GO:0009313///oligosaccharide catabolic process+++GO:0001573///ganglioside metabolic process+++GO:0051345///positive regulation of hydrolase activity+++G…
14672	K04635	ENSMUSG00000034781	'Gna11'	mRNA	0.385182	0.0143023	55.9467	48.6267	56.5	53.09	58.46	45.25	52.88	47.54	04540///Gap junction+++04911///Insulin secretion+++04725///Cholinergic synapse+++04730///Long-term depression+++04925///Aldosterone synthesis and secretion+++04020///Calcium signaling pathway+++04927///Cortisol synthesis and secretion+++04270///Vascular smooth muscle contraction+++04912///GnRH signaling pathway+++04022///cGMP-PKG signaling pathway+++04928///Parathyroid hormone synthesis, secretio…	H02026///Familial hypocalciuric hypercalcemia			GO:0005829///cytosol+++GO:0005737///cytoplasm+++GO:0005886///plasma membrane+++GO:0005834///heterotrimeric G-protein complex+++GO:0032991///protein-containing complex+++GO:0016020///membrane	GO:0044877///protein-containing complex binding+++GO:0019001///guanyl nucleotide binding+++GO:0005525///GTP binding+++GO:0047391///alkylglycerophosphoethanolamine phosphodiesterase activity+++GO:0046872///metal ion binding+++GO:0031826///type 2A serotonin receptor binding+++GO:0000166///nucleotide binding+++GO:0003924///GTPase activity+++GO:0001664///G protein-coupled receptor binding+++GO:003168…	GO:0007188///adenylate cyclase-modulating G protein-coupled receptor signaling pathway+++GO:0045634///regulation of melanocyte differentiation+++GO:0001508///action potential+++GO:0007215///glutamate receptor signaling pathway+++GO:0007507///heart development+++GO:0007186///G protein-coupled receptor signaling pathway+++GO:0048066///developmental pigmentation+++GO:0007165///signal transduction+++…
14678	K04630	ENSMUSG00000032562	'Gnai2'	mRNA	0.458275	0.00291537	627.673	521.65	590.8	557.43	677.98	498.56	614.24	508.96	04916///Melanogenesis+++04728///Dopaminergic synapse+++04670///Leukocyte transendothelial migration+++04540///Gap junction+++04971///Gastric acid secretion+++04726///Serotonergic synapse+++04360///Axon guidance+++04024///cAMP signaling pathway+++04725///Cholinergic synapse+++04723///Retrograde endocannabinoid signaling+++04015///Rap1 signaling pathway+++04071///Sphingolipid signaling pathway+++04…	H01884///Auriculocondylar syndrome+++H00033///Adrenal carcinoma+++H01019///Catecholaminergic polymorphic ventricular tachycardia	M00695///cAMP signaling		GO:0005829///cytosol+++GO:0005654///nucleoplasm+++GO:0005856///cytoskeleton+++GO:0005737///cytoplasm+++GO:0030496///midbody+++GO:0005815///microtubule organizing center+++GO:0005813///centrosome+++GO:0005886///plasma membrane+++GO:0005834///heterotrimeric G-protein complex+++GO:0030425///dendrite+++GO:0005634///nucleus+++GO:0045121///membrane raft+++GO:0016020///membrane+++GO:0044297///cell body	GO:0046872///metal ion binding+++GO:0005525///GTP binding+++GO:0019001///guanyl nucleotide binding+++GO:0000166///nucleotide binding+++GO:0003924///GTPase activity+++GO:0031683///G-protein beta/gamma-subunit complex binding+++GO:0001664///G protein-coupled receptor binding+++GO:0005515///protein binding	GO:0046628///positive regulation of insulin receptor signaling pathway+++GO:0051924///regulation of calcium ion transport+++GO:0045955///negative regulation of calcium ion-dependent exocytosis+++GO:0008016///regulation of heart contraction+++GO:0030335///positive regulation of cell migration+++GO:0035810///positive regulation of urine volume+++GO:0051301///cell division+++GO:0032930///positive re…
14694	K14753	ENSMUSG00000020372	'Rack1'	mRNA	0.338436	0.00217734	904.003	811.777	944.78	822.16	852.97	805.64	914.26	807.53					GO:0005829///cytosol+++GO:0048471///perinuclear region of cytoplasm+++GO:0005634///nucleus+++GO:0005886///plasma membrane+++GO:0015935///small ribosomal subunit+++GO:0030425///dendrite+++GO:0043025///neuronal cell body+++GO:0042995///cell projection+++GO:0044297///cell body+++GO:0005654///nucleoplasm+++GO:0001891///phagocytic cup+++GO:0043005///neuron projection+++GO:0016020///membrane+++GO:00226…	GO:0043022///ribosome binding+++GO:0042803///protein homodimerization activity+++GO:0042169///SH2 domain binding+++GO:0030971///receptor tyrosine kinase binding+++GO:0019899///enzyme binding+++GO:0038023///signaling receptor activity+++GO:0035591///signaling adaptor activity+++GO:0019903///protein phosphatase binding+++GO:0005080///protein kinase C binding+++GO:0030332///cyclin binding+++GO:00055…	GO:0030178///negative regulation of Wnt signaling pathway+++GO:2000543///positive regulation of gastrulation+++GO:0051901///positive regulation of mitochondrial depolarization+++GO:0043065///positive regulation of apoptotic process+++GO:0030335///positive regulation of cell migration+++GO:0007369///gastrulation+++GO:0071363///cellular response to growth factor stimulus+++GO:0043547///positive reg…
14701	K04347	ENSMUSG00000036402	'Gng12'	mRNA	0.366124	0.0290425	41.7433	36.7033	45.45	40.82	40.06	34.98	39.72	34.31	04728///Dopaminergic synapse+++04926///Relaxin signaling pathway+++04724///Glutamatergic synapse+++04151///PI3K-Akt signaling pathway+++04725///Cholinergic synapse+++04723///Retrograde endocannabinoid signaling+++04810///Regulation of actin cytoskeleton+++04371///Apelin signaling pathway+++04727///GABAergic synapse+++04010///MAPK signaling pathway+++04726///Serotonergic synapse+++04713///Circadia…				GO:0016020///membrane+++GO:0005884///actin filament+++GO:0005834///heterotrimeric G-protein complex+++GO:0005886///plasma membrane	GO:0003924///GTPase activity+++GO:0042301///phosphate ion binding+++GO:0030165///PDZ domain binding	GO:0021987///cerebral cortex development+++GO:0007186///G protein-coupled receptor signaling pathway+++GO:0032496///response to lipopolysaccharide+++GO:0007165///signal transduction
14751	K01810	ENSMUSG00000036427	'Gpi1'	mRNA	0.614794	0.001466	369.017	274.01	316.84	262.22	388.13	268.74	402.08	291.07	01200///Carbon metabolism+++01110///Biosynthesis of secondary metabolites+++01130///Biosynthesis of antibiotics+++00030///Pentose phosphate pathway+++01120///Microbial metabolism in diverse environments+++00010///Glycolysis / Gluconeogenesis+++01100///Metabolic pathways+++00520///Amino sugar and nucleotide sugar metabolism+++00500///Starch and sucrose metabolism	H00664///Anemia due to disorders of glycolytic enzymes	M00001///Glycolysis (Embden-Meyerhof pathway), glucose => pyruvate+++M00004///Pentose phosphate pathway (Pentose phosphate cycle)+++M00114///Ascorbate biosynthesis, plants, glucose-6P => ascorbate	R02739///alpha-D-Glucose 6-phosphate ketol-isomerase alpha-D-Glucose 6-phosphate <=> beta-D-Glucose 6-phosphate+++R03321///beta-D-Glucose 6-phosphate ketol-isomerase beta-D-Glucose 6-phosphate <=> beta-D-Fructose 6-phosphate+++R02740///alpha-D-Glucose 6-phosphate ketol-isomerase alpha-D-Glucose 6-phosphate <=> beta-D-Fructose 6-phosphate	GO:0043005///neuron projection+++GO:0005654///nucleoplasm+++GO:0005737///cytoplasm+++GO:0005829///cytosol+++GO:0043209///myelin sheath+++GO:0005615///extracellular space+++GO:0060170///ciliary membrane+++GO:0005886///plasma membrane	GO:0031625///ubiquitin protein ligase binding+++GO:0008083///growth factor activity+++GO:0005125///cytokine activity+++GO:0004347///glucose-6-phosphate isomerase activity+++GO:0048029///monosaccharide binding+++GO:0016866///intramolecular transferase activity	GO:0035994///response to muscle stretch+++GO:0061620///glycolytic process through glucose-6-phosphate+++GO:0001701///in utero embryonic development+++GO:0043278///response to morphine+++GO:0034101///erythrocyte homeostasis+++GO:0051156///glucose 6-phosphate metabolic process+++GO:0001707///mesoderm formation+++GO:0043524///negative regulation of neuron apoptotic process+++GO:0051024///positive re…
14760	K04316	ENSMUSG00000032641	'Gpr19'	mRNA	-1.20356	0.00740292	1.08	2.92333	1.24	2.43	1.26	3.44	0.74	2.9					GO:0005886///plasma membrane+++GO:0016021///integral component of membrane+++GO:0016020///membrane	GO:0004930///G protein-coupled receptor activity	GO:0007186///G protein-coupled receptor signaling pathway+++GO:0007165///signal transduction
14772	K08291	ENSMUSG00000052783	'Grk4'	mRNA	-0.888496	0.0120714	2.80667	5.84667	3.39	7.67	2.57	5.44	2.46	4.43	04144///Endocytosis+++04341///Hedgehog signaling pathway - fly+++04062///Chemokine signaling pathway				GO:0005938///cell cortex+++GO:0030425///dendrite+++GO:0005737///cytoplasm+++GO:0043025///neuronal cell body+++GO:0005829///cytosol	GO:0050254///rhodopsin kinase activity+++GO:0000166///nucleotide binding+++GO:0005524///ATP binding+++GO:0016740///transferase activity+++GO:0016301///kinase activity+++GO:0004674///protein serine/threonine kinase activity+++GO:0004672///protein kinase activity+++GO:0004703///G protein-coupled receptor kinase activity	GO:0016310///phosphorylation+++GO:0002031///G protein-coupled receptor internalization+++GO:0006468///protein phosphorylation+++GO:0031623///receptor internalization+++GO:0002029///desensitization of G protein-coupled receptor signaling pathway+++GO:0007165///signal transduction
14778	K00432	ENSMUSG00000018339	'Gpx3'	mRNA	1.06948	4.26467e-14	341.327	184.83	337.56	207.9	358.28	178.11	328.14	168.48	00480///Glutathione metabolism+++04918///Thyroid hormone synthesis+++00590///Arachidonic acid metabolism	H00668///Anemia due to disorders of glutathione metabolism		R00274///glutathione:hydrogen-peroxide oxidoreductase Hydrogen peroxide + 2 Glutathione <=> Glutathione disulfide + 2 H2O+++R07035///Glutathione: 15-HPETE oxidoreductase 2 Glutathione + 15(S)-HPETE <=> Glutathione disulfide + (15S)-15-Hydroxy-5,8,11-cis-13-trans-eicosatetraenoate + H2O+++R07034///Glutathione: 5-HPETE oxidoreductase 2 Glutathione + 5(S)-HPETE <=> Glutathione disulfide + 5(S)-HETE …	GO:0005615///extracellular space+++GO:0005576///extracellular region	GO:0008430///selenium binding+++GO:0016491///oxidoreductase activity+++GO:0004602///glutathione peroxidase activity+++GO:0004601///peroxidase activity	GO:0051289///protein homotetramerization+++GO:0098869///cellular oxidant detoxification+++GO:0006749///glutathione metabolic process+++GO:0042744///hydrogen peroxide catabolic process+++GO:0006979///response to oxidative stress+++GO:0055114///oxidation-reduction process
14787		ENSMUSG00000022580	'Rhpn1'	mRNA	1.50755	0.0390956	0.78	0.336667	0.49	0.35	1.01	0.33	0.84	0.33					GO:0005829///cytosol	GO:0030695///GTPase regulator activity	GO:0050790///regulation of catalytic activity+++GO:0007165///signal transduction
14789	K22460	ENSMUSG00000023191	'P3h3'	mRNA	0.658436	0.0195035	22.2967	15.9967	21.33	16.02	20.2	12.74	25.36	19.23					GO:0005783///endoplasmic reticulum+++GO:1902494///catalytic complex	GO:0005506///iron ion binding+++GO:0016705///oxidoreductase activity, acting on paired donors, with incorporation or reduction of molecular oxygen+++GO:0016491///oxidoreductase activity+++GO:0005515///protein binding+++GO:0046872///metal ion binding+++GO:0051213///dioxygenase activity+++GO:0019797///procollagen-proline 3-dioxygenase activity+++GO:0031418///L-ascorbic acid binding	GO:0008285///negative regulation of cell proliferation+++GO:0032964///collagen biosynthetic process+++GO:0019511///peptidyl-proline hydroxylation+++GO:0017185///peptidyl-lysine hydroxylation+++GO:0032963///collagen metabolic process+++GO:0055114///oxidation-reduction process
14797		ENSMUSG00000054452	'Aes'	mRNA	0.532798	2.22781e-05	617.24	483.873	677.99	491.59	575.22	465.14	598.51	494.89					GO:0005654///nucleoplasm+++GO:0005634///nucleus+++GO:0005667///transcription factor complex+++GO:0005576///extracellular region+++GO:0005615///extracellular space	GO:0003714///transcription corepressor activity+++GO:0005186///pheromone activity+++GO:0070491///repressing transcription factor binding+++GO:0005515///protein binding+++GO:0042802///identical protein binding	GO:0090090///negative regulation of canonical Wnt signaling pathway+++GO:0045892///negative regulation of transcription, DNA-templated+++GO:2000210///positive regulation of anoikis+++GO:0031668///cellular response to extracellular stimulus+++GO:0070555///response to interleukin-1+++GO:0007610///behavior+++GO:0045925///positive regulation of female receptivity+++GO:0000122///negative regulation of…
14815	K05771	ENSMUSG00000024431	'Nr3c1'	mRNA	-0.513799	0.000549825	5.06	8.35	5.55	8.44	4.89	8.59	4.74	8.02	04080///Neuroactive ligand-receptor interaction	H01709///Glucocorticoid-induced osteonecrosis+++H01702///Glucocorticoid resistance syndrome+++H00599///46,XX disorders of sex development (Disorders related to androgen excess)			GO:0032991///protein-containing complex+++GO:0005737///cytoplasm+++GO:0005654///nucleoplasm+++GO:0016607///nuclear speck+++GO:0098978///glutamatergic synapse+++GO:0099092///postsynaptic density, intracellular component+++GO:0014069///postsynaptic density+++GO:0043197///dendritic spine+++GO:0016020///membrane+++GO:0005819///spindle+++GO:0005856///cytoskeleton+++GO:0005815///microtubule organizing …	GO:0008289///lipid binding+++GO:0003707///steroid hormone receptor activity+++GO:0004879///nuclear receptor activity+++GO:0001047///core promoter binding+++GO:0042803///protein homodimerization activity+++GO:0001228///DNA-binding transcription activator activity, RNA polymerase II-specific+++GO:0008134///transcription factor binding+++GO:0003713///transcription coactivator activity+++GO:1990239//…	GO:0042921///glucocorticoid receptor signaling pathway+++GO:0031914///negative regulation of synaptic plasticity+++GO:0071385///cellular response to glucocorticoid stimulus+++GO:0071560///cellular response to transforming growth factor beta stimulus+++GO:0048096///chromatin-mediated maintenance of transcription+++GO:0060603///mammary gland duct morphogenesis+++GO:0008211///glucocorticoid metaboli…
14828	K09490	ENSMUSG00000026864	'Hspa5'	mRNA	-0.556921	0.0138528	294.457	492.203	284.46	401.91	310.94	581.68	287.97	493.02	04918///Thyroid hormone synthesis+++04141///Protein processing in endoplasmic reticulum+++03060///Protein export				GO:0008180///COP9 signalosome+++GO:0043209///myelin sheath+++GO:0005737///cytoplasm+++GO:0005829///cytosol+++GO:0032991///protein-containing complex+++GO:0005788///endoplasmic reticulum lumen+++GO:0005576///extracellular region+++GO:0005793///endoplasmic reticulum-Golgi intermediate compartment+++GO:0005790///smooth endoplasmic reticulum+++GO:0009986///cell surface+++GO:0005783///endoplasmic reti…	GO:0051082///unfolded protein binding+++GO:0016887///ATPase activity+++GO:0043022///ribosome binding+++GO:0031072///heat shock protein binding+++GO:0005515///protein binding+++GO:0019899///enzyme binding+++GO:0042623///ATPase activity, coupled+++GO:0016787///hydrolase activity+++GO:0019904///protein domain specific binding+++GO:0044183///protein binding involved in protein folding+++GO:0031625///…	GO:0034976///response to endoplasmic reticulum stress+++GO:0043066///negative regulation of apoptotic process+++GO:0042149///cellular response to glucose starvation+++GO:0010976///positive regulation of neuron projection development+++GO:0051402///neuron apoptotic process+++GO:0021680///cerebellar Purkinje cell layer development+++GO:0021589///cerebellum structural organization+++GO:0071287///cel…
14857	K00799	ENSMUSG00000074183	'Gsta1'	mRNA	-3.8326	0.026063	0.1	1.61667	0.3	2.78	0	0.61	0	1.46	00982///Drug metabolism - cytochrome P450+++00480///Glutathione metabolism+++00980///Metabolism of xenobiotics by cytochrome P450+++00983///Drug metabolism - other enzymes	H00516///Cleft lip and/or cleft palate+++H00024///Prostate cancer		R07083///4,5-dihydro-4-hydroxy-5-S-glutathionyl-benzo[a]pyrene glutathione-lyase (epoxide-forming) Benzo[a]pyrene-4,5-oxide + Glutathione <=> 4,5-Dihydro-4-hydroxy-5-S-glutathionyl-benzo[a]pyrene+++R03522///RX:glutathione R-transferase RX + Glutathione <=> Halide + R-S-Glutathione+++R07092///1,1-dichloroethylene-epoxide:glutathione S-(chloroepoxyethyl)transferase [2-(S-glutathionyl)acetyl-chlorid…	GO:0005829///cytosol	GO:0043295///glutathione binding+++GO:0016740///transferase activity+++GO:0004364///glutathione transferase activity	GO:0035634///response to stilbenoid+++GO:0009617///response to bacterium+++GO:0006749///glutathione metabolic process
14862	K00799	ENSMUSG00000058135	'Gstm1'	mRNA	1.12073	0.0014226	46.54	24.2233	63.72	31.77	38.84	19.77	37.06	21.13	00480///Glutathione metabolism+++00982///Drug metabolism - cytochrome P450+++00980///Metabolism of xenobiotics by cytochrome P450+++00983///Drug metabolism - other enzymes	H00516///Cleft lip and/or cleft palate+++H00024///Prostate cancer		R07002///(1R)-hydroxy-(2R)-glutathionyl-1,2-dihydronaphthalene glutathione-lyase (epoxide-forming) (1R,2S)-Naphthalene 1,2-oxide + Glutathione <=> (1R)-Hydroxy-(2R)-glutathionyl-1,2-dihydronaphthalene+++R03522///RX:glutathione R-transferase RX + Glutathione <=> Halide + R-S-Glutathione+++R07003///(1R)-glutathionyl-(2R)-hydroxy-1,2-dihydronaphthalene glutathione-lyase (epoxide-forming) (1S,2R)-Nap…	GO:0005576///extracellular region+++GO:0005737///cytoplasm+++GO:0045171///intercellular bridge+++GO:0032991///protein-containing complex+++GO:0005829///cytosol+++GO:0043209///myelin sheath	GO:0004364///glutathione transferase activity+++GO:0005515///protein binding+++GO:0042803///protein homodimerization activity+++GO:0005496///steroid binding+++GO:0043295///glutathione binding+++GO:0019901///protein kinase binding+++GO:0046982///protein heterodimerization activity+++GO:0016740///transferase activity+++GO:0042802///identical protein binding+++GO:0016151///nickel cation binding	GO:0006749///glutathione metabolic process+++GO:0035690///cellular response to drug+++GO:0042178///xenobiotic catabolic process
14863	K00799	ENSMUSG00000040562	'Gstm2'	mRNA	0.837639	1.44526e-07	181.56	115.58	164.04	108.25	188.47	120.59	192.17	117.9	00980///Metabolism of xenobiotics by cytochrome P450+++00983///Drug metabolism - other enzymes+++00982///Drug metabolism - cytochrome P450+++00480///Glutathione metabolism	H00516///Cleft lip and/or cleft palate+++H00024///Prostate cancer		R07091///S-(2,2-dichloro-1-hydroxy)ethyl-glutathione 2,2-dichloroacetaldehyde-lyase (glutathione-forming) 2,2-Dichloroacetaldehyde + Glutathione <=> S-(2,2-Dichloro-1-hydroxy)ethyl glutathione+++R07069///3,4-dihydro-3-hydroxy-4-S-glutathionyl bromobenzene glutathione-lyase (epoxide-forming) Bromobenzene-3,4-oxide + Glutathione <=> 3,4-Dihydro-3-hydroxy-4-S-glutathionyl bromobenzene+++R09409///glu…	GO:0005829///cytosol+++GO:0005886///plasma membrane+++GO:0045171///intercellular bridge+++GO:0005737///cytoplasm+++GO:0032991///protein-containing complex	GO:0046982///protein heterodimerization activity+++GO:0043295///glutathione binding+++GO:0042803///protein homodimerization activity+++GO:0019899///enzyme binding+++GO:0004364///glutathione transferase activity+++GO:0016740///transferase activity	GO:0070458///cellular detoxification of nitrogen compound+++GO:0018916///nitrobenzene metabolic process+++GO:0006749///glutathione metabolic process+++GO:0042178///xenobiotic catabolic process
14866	K00799	ENSMUSG00000004032	'Gstm5'	mRNA	0.615725	0.0253472	24.6767	18.3333	20.34	17.49	26.68	17.48	27.01	20.03	00480///Glutathione metabolism+++00982///Drug metabolism - cytochrome P450+++00980///Metabolism of xenobiotics by cytochrome P450+++00983///Drug metabolism - other enzymes	H00024///Prostate cancer+++H00516///Cleft lip and/or cleft palate		R07002///(1R)-hydroxy-(2R)-glutathionyl-1,2-dihydronaphthalene glutathione-lyase (epoxide-forming) (1R,2S)-Naphthalene 1,2-oxide + Glutathione <=> (1R)-Hydroxy-(2R)-glutathionyl-1,2-dihydronaphthalene+++R07069///3,4-dihydro-3-hydroxy-4-S-glutathionyl bromobenzene glutathione-lyase (epoxide-forming) Bromobenzene-3,4-oxide + Glutathione <=> 3,4-Dihydro-3-hydroxy-4-S-glutathionyl bromobenzene+++R071…	GO:0005829///cytosol+++GO:0005737///cytoplasm+++GO:0045171///intercellular bridge+++GO:0035686///sperm fibrous sheath	GO:0016740///transferase activity+++GO:0043295///glutathione binding+++GO:0042803///protein homodimerization activity+++GO:0004364///glutathione transferase activity+++GO:0005515///protein binding+++GO:0019899///enzyme binding+++GO:0042802///identical protein binding	GO:0070458///cellular detoxification of nitrogen compound+++GO:0042178///xenobiotic catabolic process+++GO:0018916///nitrobenzene metabolic process+++GO:0006749///glutathione metabolic process+++GO:0043627///response to estrogen
[truncated: 1,715 more rows]
