# Supplementary material for: Loss of Vascular Endothelial Glutaminase Inhibits Tumor Growth and Metastasis, and Increases Sensitivity to Chemotherapy
Source: Cancer Res Commun. 2022 Jul 21;2(7):694–705. doi: 10.1158/2767-9764.CRC-22-0048 (PMC9645801; doi:10.1158/2767-9764.CRC-22-0048)
Supplement: Supplementary qPCR Data qPCR1 — Excel file showing qPCR Data. [file crc-22-0048-s10.xlsx]

## Sheet: Sheet1
Vegfa	Cт_1	Cт_2	Cт_3	Mean Cт	∆Cт	∆∆Cт	RQ
44_Ad-Null	25.8322	25.9425	25.8843	25.8864	7.90366	0	1
44_Ad-Cre	26.7721	26.8539		26.813	7.84356	-0.0601088	1.04254
Acta2	Cт_1	Cт_2	Cт_3	Mean Cт
44_Ad-Null	17.9633	17.9507	18.0341	17.9827
44_Ad-Cre	18.9881	18.9872	18.933	18.9694
Vegfa	Cт_1	Cт_2	Cт_3	Mean Cт	∆Cт	∆∆Cт	RQ
45_Ad-Null	26.5889	26.4548	26.6611	26.5683	8.72563	0	1
45_Ad-Cre	26.8298	26.9052	26.8167	26.8506	8.9934	0.267769	0.830603
Acta2	Cт_1	Cт_2	Cт_3	Mean Cт
45_Ad-Null	17.8068	17.8244	17.8967	17.8426
45_Ad-Cre	17.9452	17.8672	17.7591	17.8572
Vegfa	Cт_1	Cт_2	Cт_3	Mean Cт	∆Cт	∆∆Cт	RQ
47_Ad-Null	26.7827	26.6575	26.8536	26.7646	8.26474	0	1
47_Ad-Cre	26.8748	26.8889	27.115	26.9596	8.78094	0.516205	0.699208
Acta2	Cт_1	Cт_2	Cт_3	Mean Cт
47_Ad-Null	18.9709	18.4334	18.0953	18.4999
47_Ad-Cre	18.2176	18.2059	18.1123	18.1786
Kdr	Cт_1	Cт_2	Cт_3	Mean Cт	∆Cт	∆∆Cт	RQ
44_Ad-Null	29.1976	29.35	29.369	29.3055	10.5603	0	1
44_Ad-Cre	29.9134	30.0663	30.2343	30.0713	10.4919	-0.0683346	1.04851
Acta2	Cт_1	Cт_2	Cт_3	Mean Cт
44_Ad-Null	18.7348	18.6771	18.8239	18.7453
44_Ad-Cre	19.6203	19.5928	19.5251	19.5794
Kdr	Cт_1	Cт_2	Cт_3	Mean Cт	∆Cт	∆∆Cт	RQ
45_Ad-Null	29.1055	28.9146	28.8983	28.9728	10.374	0	1
45_Ad-Cre	29.6255	29.6094	29.4367	29.5572	10.9634	0.589388	0.664625
Acta2	Cт_1	Cт_2	Cт_3	Mean Cт
45_Ad-Null	18.4636	18.6331	18.6998	18.5988
45_Ad-Cre	18.6053	18.5823		18.5938
Kdr	Cт_1	Cт_2	Cт_3	Mean Cт	∆Cт	∆∆Cт	RQ
47_Ad-Null	29.7384	29.6407	29.5922	29.6571	10.6375	0	1
47_Ad-Cre	29.7513	29.8737	29.7386	29.7879	10.8451	0.207649	0.865947
Acta2	Cт_1	Cт_2	Cт_3	Mean Cт
47_Ad-Null	19.1407	18.8986		19.0196
47_Ad-Cre	19.001	18.9473	18.8799	18.9427
Tek	Cт_1	Cт_2	Cт_3	Mean Cт	∆Cт	∆∆Cт	RQ
44_Ad-Null	29.6032	29.6183	29.4466	29.556	11.5733	0	1
44_Ad-Cre	29.9873	30.1674	30.0844	30.0797	11.1102	-0.463079	1.37848
Acta2	Cт_1	Cт_2	Cт_3	Mean Cт
44_Ad-Null	17.9633	17.9507	18.0341	17.9827
44_Ad-Cre	18.9881	18.9872	18.933	18.9694
Tek	Cт_1	Cт_2	Cт_3	Mean Cт	∆Cт	∆∆Cт	RQ
45_Ad-Null	30.476	30.4213	30.2421	30.3798	12.5372	0	1
45_Ad-Cre	30.8953	31.2686	31.2554	31.1397	13.2826	0.745423	0.596493
Acta2	Cт_1	Cт_2	Cт_3	Mean Cт
45_Ad-Null	17.8068	17.8244	17.8967	17.8426
45_Ad-Cre	17.9452	17.8672	17.7591	17.8572
Tek	Cт_1	Cт_2	Cт_3	Mean Cт	∆Cт	∆∆Cт	RQ
47_Ad-Null	31.5901	31.6371	30.8747	31.3673	12.8674	0	1
47_Ad-Cre	31.2113	32.0902	31.2331	31.5115	13.3329	0.465459	0.724241
Acta2	Cт_1	Cт_2	Cт_3	Mean Cт
47_Ad-Null	18.9709	18.4334	18.0953	18.4999
47_Ad-Cre	18.2176	18.2059	18.1123	18.1786
Lep	Cт_1	Cт_2	Cт_3	Mean Cт	∆Cт	∆∆Cт	RQ
44_Ad-Null	27.7034	27.8595		27.7815	9.79878	0	1
44_Ad-Cre	28.7194	28.9969	28.4607	28.7256	9.7562	-0.042579	1.02995
Acta2	Cт_1	Cт_2	Cт_3	Mean Cт
44_Ad-Null	17.9633	17.9507	18.0341	17.9827
44_Ad-Cre	18.9881	18.9872	18.933	18.9694
Lep	Cт_1	Cт_2	Cт_3	Mean Cт	∆Cт	∆∆Cт	RQ
45_Ad-Null	27.5055	27.5242	27.7889	27.6062	9.76356	0	1
45_Ad-Cre	28.2301	28.365		28.2976	10.4404	0.676841	0.625534
Acta2	Cт_1	Cт_2	Cт_3	Mean Cт
45_Ad-Null	17.8068	17.8244	17.8967	17.8426
45_Ad-Cre	17.9452	17.8672	17.7591	17.8572
Lep	Cт_1	Cт_2	Cт_3	Mean Cт	∆Cт	∆∆Cт	RQ
47_Ad-Null	26.7148	26.6909	26.6238	26.6765	8.17665	0	1
47_Ad-Cre	27.6826	27.5436		27.6131	9.43447	1.25782	0.418176
Acta2	Cт_1	Cт_2	Cт_3	Mean Cт
47_Ad-Null	18.9709	18.4334	18.0953	18.4999
47_Ad-Cre	18.2176	18.2059	18.1123	18.1786
